# Supplementary material for: Nicotinamide Riboside Supplementation Benefits in Patients With Werner Syndrome: A Double‐Blind Randomized Crossover Placebo‐Controlled Trial
Source: Aging Cell. 2025 Jun 3;24(8):e70093. doi: 10.1111/acel.70093 (PMC12341770; doi:10.1111/acel.70093)
Supplement: Supplementary file 4 — Data S1. Metabolome data from plasma samples of six patients at baseline, post‐NR administration, and post‐placebo administration. [file ACEL-24-e70093-s001.xlsx]

## Sheet: Supplementary data
			WS1_Base	WS2_Base	WS3_Base	WS4_Base	WS5_Base	WS6_Base	WS1_NR	WS2_NR	WS3_NR	WS4_NR	WS5_NR	WS6_NR	WS1_Placebo	WS2_Placebo	WS3_Placebo	WS4_Placebo	WS5_Placebo	WS6_Placebo
			Patient 1	Patient 5	Patient 8	Patient 9	Patient 10	Patient 6	Patient 1	Patient 5	Patient 8	Patient 9	Patient 10	Patient 6	Patient 1	Patient 5	Patient 8	Patient 9	Patient 10	Patient 6
Compound name	PubChem CID	HMDB ID	Base	Base	Base	Base	Base	Base	NR	NR	NR	NR	NR	NR	Placebo	Placebo	Placebo	Placebo	Placebo	Placebo
1-Aminocyclopentanecarboxylic acid	2901	HMDB0062225	0.000230556	0.000255755		0.000134434	0.00018518		0.000665146	0.000317426	0.000130211	0.00014309	0.000152227	0.000183962	0.000582492	0.000345278		0.000180389	0.000126803	0.000133437
1-Aminocyclopropane-1-carboxylic acid	535	HMDB0036458			4.79918e-05										5.99762e-05
1-Methyl-2-pyrrolidone	13387
1-Methyl-4-imidazoleacetic acid	75810	HMDB0002820	0.00221689	0.000709356	0.0019746	0.000809327	0.000709865	0.000746837	0.00345451	0.00163349	0.000356206	0.000957352	0.00101938	0.000415372	0.000928664	0.000804965	0.00153531	0.00176295	0.00200627	0.000578118
1-Methyladenosine	27476	HMDB0003331	0.156249	0.15457	0.118849	0.126404	0.195965	0.128124	0.143567	0.146879	0.127359	0.128225	0.195896	0.148915	0.171053	0.163355	0.12849	0.143387	0.237564	0.129709
1-Methylhistamine	3614	HMDB0000898	5.63724e-06						7.6012e-06						5.95076e-06	4.85216e-06
1-Methylhistidine	92105	HMDB0000001	0.0397161	0.02006	0.089882	0.037318	0.018776	0.0345974	0.119727	0.0573948	0.0205606	0.0363868	0.0199258	0.0144064	0.0238277	0.0176222	0.0757129	0.131348	0.0313135	0.0178304
1-Methylhydantoin	69217	HMDB0003646	0.000763799	0.000909585	0.00053221	0.000397447	0.00031204	0.000586431	0.000809445	0.00069291	0.000398314	0.000598486	0.000520771	0.000646825	0.000857432	0.00086025	0.000572569	0.000703464	0.000448724	0.000653998
1-Methylnicotinamide	457	HMDB0000699	0.594846	0.607343	0.335605	0.345901	0.575283	0.237389	2.21238	20.0175	6.18678	4.73284	4.92453	8.22088	0.379013	0.331981	0.175931	0.355572	0.51845	0.531803
1-Methyluric acid	69726	HMDB0003099	7.53078e-05	0.000146549	0.000122632		4.24292e-05	0.00033624	3.01192e-05	0.000262491	0.000171546	0.000180287	7.42067e-05	0.000384695	0.000146246	0.000102258	0.000299081	0.000190274	3.98301e-05	0.000125059
1,2,3-Propanetricarboxylic acid	14925	HMDB0031193					2.47118e-05												2.09354e-05
1,3-Diaminopropane	428	HMDB0000002
10-Hydroxydecanoic acid	74300	HMDB0244272	5.71959e-05	8.64296e-05	7.22847e-05	0.000300598	6.39926e-05	0.000105023	0.000167721	0.00016425	7.43084e-05	0.00013108	0.000352083	0.000124528	0.000123392	7.36114e-05	7.24638e-05	0.000174453	4.93468e-05	9.36063e-05
11-Aminoundecanoic acid	17083		0.107509	0.0491108	0.0819723	0.0868066	0.0813586	0.0616643	0.0876495	0.0696054	0.115763	0.0646472	0.0673699	0.0561918	0.0758753	0.0599203	0.0746482	0.143887	0.0417162	0.0831699
1H-Imidazole-4-propionic acid	10105257		0.000160109	4.9661e-05	7.58138e-05	3.01176e-05	0.00024187	4.54913e-05	8.05613e-05	1.3703e-05	6.52978e-05	8.90014e-05	0.000220899	0.000136545	0.000150234	2.4546e-05	0.000168074	9.1801e-05	0.0003775	0.000116629
2-Amino-2-(hydroxymethyl)-1,3-propanediol	6503	HMDB0240288	0.000121803
2-Amino-2-methyl-1,3-propanediol	1531	HMDB0244975
2-Aminoadipic acid	92136	HMDB0000510	1.34369	1.05119	1.2751	1.69866	1.01919	1.29699	1.24172	1.03692	1.95495	1.60989	1.34172	1.08749	1.53473	1.04233	1.44534	1.89152	1.22329	1.27152
2-Aminobutyric acid	6657	HMDB0000452	15.2129	12.0311	23.9055	27.4221	16.315	20.0338	28.4259	15.5098	14.9844	24.6473	17.2448	11.0452	17.0697	11.684	22.8208	31.5077	15.7856	19.2573
2-Aminoethylphosphonic acid	339	HMDB0011747											0.150562
2-Aminoisobutyric acid	6119	HMDB0001906
2-Aminooctanoic acid	69522	HMDB0000991	0.000104469	0.00040959	0.000351896	0.000448344	0.000408245	0.000251335	0.000231231	0.000463563	0.000109643	0.000425626	0.000370695	0.000604342	0.000326109	0.00021536	0.000360656	0.000633013	0.000354617	0.000170918
2-Deoxyribonic acid	11528367	HMDB0000366	0.000397659	0.000528955	0.000233568	0.000152279	0.000381146	0.000417753	0.000223823	0.000401798	0.000195523	0.000159678	0.000418234	0.000232302	0.000400796	0.000675542	0.000207312	0.000140607	0.000951994	0.000417912
2-Deoxyribose 1-phosphate	5460448	HMDB0001351	0.000120683	0.000122748	0.000234855	0.000199684	0.000130814	0.000193552	0.000155301	0.000141805	0.000247367	0.000156475	0.000220636	0.000135323	0.000203515	0.000147682	0.000218227	0.000239724	0.000157815	0.000147836
2-Ethylhexanoic acid	8697	HMDB0031230		0.000433652						0.000317454				0.000215184		0.000423202
2-Furoic acid	6919	HMDB0000617																		0.000343849
2-Hydroxy-4-methylvaleric acid	439960	HMDB0000624	0.354707	0.272446	0.435221	0.418925	0.300582	0.288812	0.405461	0.381581	0.678657	0.408513	0.662587	0.348594	0.577047	0.334201	0.739483	0.535981	0.296295	0.260148
2-Hydroxybutyric acid	440864	HMDB0000008	20.4482	21.5775	72.9858	67.7194	26.0209	37.8874	36.7745	37.5112	77.6004	62.5063	36.1696	24.8734	33.4069	22.8511	61.7718	64.1337	23.7557	26.8727
2-Hydroxyisovaleric acid	99823	HMDB0000407	0.00364986	0.00321696	0.00467517	0.00457153	0.00338168	0.00272819	0.00441235	0.00477965	0.00737876	0.00424088	0.00640641	0.00262143	0.00467719	0.00416021	0.00629217	0.00589676	0.00388087	0.00221651
2-Hydroxyoctanoic acid-1	94180	HMDB0000711	0.000148411	0.000213222	0.00015782	0.000350979	0.000207257	0.000176863	0.000263551	0.000274814	0.0002271	0.000312293	0.00167807	0.000162035	0.00018695	0.000132254	0.00031147	0.000262274	0.000132494	0.00018362
2-Hydroxyoctanoic acid-2	94180	HMDB0000711	1.45262e-05	3.32412e-05	2.16908e-05	1.92502e-05	3.58455e-05	1.40933e-05	2.3159e-05	3.76377e-05		2.69646e-05	3.47098e-05	4.86408e-05	5.02688e-05	2.02614e-05	5.17235e-05	6.3489e-05	3.7446e-05	3.6807e-05
2-Hydroxypyridine	8871	HMDB0013751																		4.71762e-05
2-Hydroxyvaleric acid	98009	HMDB0001863	0.00364986	0.00321696	0.00467517	0.00457153	0.00338168	0.00272819	0.00441235	0.00477965	0.00737876	0.00424088	0.00640641	0.00262143	0.00467719	0.00416021	0.00629217	0.00589676	0.00388087	0.00221651
2-Isopropylmalic acid	5280523	HMDB0000402					0.0296165						0.00696731
2-Methylbutyrylglycine	193872	HMDB0000339	2.51355e-05																2.36167e-05
2-Methylcholine	16942			1.54498e-05				1.06764e-05		2.91914e-05			6.04182e-06			2.04608e-05
2-Methylglutaric acid	12046	HMDB0000422		0.000234113	0.000233981	0.000253059		0.00041724	0.000263568	0.000609103	0.000325057	0.000263844	0.000369028	0.000163207		0.000115883	0.000277544	0.000157524		0.000223163
2-Methylserine	439656		0.075643	0.0934836	0.0729178	0.102338	0.0870519		0.0894508	0.0906984	0.0829489	0.105397	0.0749142	0.128172	0.0914554	0.0987177	0.102307		0.112928
2-Oxoadipic acid	71	HMDB0000225											0.0255052					0.032071		0.0687638
2-Oxobutyric acid	58	HMDB0000005	0.00016729	0.00035609	0.00040626	0.000973827	0.000279255	0.000924945	0.000373971	0.000663756	0.000434615	0.000691368	0.000305504	0.000207333	0.000193775	0.000144796	0.000341879	0.000250199	0.000154341	0.000312383
2-Oxoglutaric acid	51	HMDB0000208	10.5884	9.46132	6.79806	9.55098	7.38948	7.96966	10.4922	12.8452	13.0431	10.2413	13.7538	12.305	11.8945	10.6185	12.2151	10.5542	10.8343	9.13441
2-Oxohexanoic acid	159664	HMDB0001864	0.027237	0.0234215	0.0350883	0.0387026	0.0321745	0.0303239	0.0300544	0.0289932	0.043904	0.0361601	0.0524471	0.0251904	0.0416322	0.026731	0.0435431	0.0393668	0.0300198	0.0295425
2-Oxoisovaleric acid	49	HMDB0000019	9.1052	9.26169	14.9792	14.6768	8.60314	12.2655	10.8324	10.4107	15.4372	12.8288	16.3056	10.0232	13.1175	10.5831	15.209	15.0144	10.8907	10.8563
2-Oxooctanoic acid	67600	HMDB0013211	2.08382e-05	8.49805e-05	5.23354e-05	5.31167e-05	6.96963e-05	6.70107e-05	4.52783e-05	0.000112027	4.1234e-05	5.11698e-05	6.4802e-05	0.000133753	0.000121938	6.51265e-05	9.31976e-05	0.00014515	7.02823e-05	4.76805e-05
2-Phenylethylamine	1001	HMDB0012275
2-Phosphoglyceric acid	439278	HMDB0003391							1.24603				0.116471	0.142222				0.0346563	0.13719	0.126671
2,3-Diphosphoglyceric acid	186004	HMDB0001294				0.197202		0.175627	1.59688			0.169032			0.230289					0.093351
2,4-Diaminobutyric acid	134490	HMDB0006284
2,5-Dihydroxybenzoic acid	3469	HMDB0000152	0.150885		0.322526	0.0499101	0.129227	0.130071	0.141666		0.446538	0.114298		0.149494	0.420456	0.505465	0.394332		0.17829	1.15602
2,6-Diaminopimelic acid	439283	HMDB0001370					7.89896e-06		1.48174e-05			2.16826e-05			1.21017e-05	1.01552e-05			1.04539e-05
2'-Deoxyadenosine	13730	HMDB0000101	6.48096e-06					4.88054e-06		4.96398e-06			1.12961e-05			1.31613e-05
2'-Deoxycytidine	13711	HMDB0000014				0.00353065
2'-O-Methylcytidine	150971	HMDB0242132	0.000180181	0.000158145	0.00013166	0.00016234	0.000171766	0.000185041	0.000149552	0.000138591	0.000150335	0.000267947	0.00015529	0.000115352	0.000140707	0.000175718	0.000186815	0.00013602	0.000180119	0.000141219
3-(2-Hydroxyphenyl)propionic acid	873	HMDB0033752
3-(3,4-Dihydroxyphenyl)-2-methylalanine	38853	HMDB0011754	0.000194288	0.000267627	0.000192296	0.000193059	0.000209631	0.000253965	0.000155509	0.000223527	0.000202574	0.000207364	0.000196103	0.000174462	0.000195001	0.000242165	0.00021385	0.000189207	0.00022634	0.000279698
3-(4-Hydroxyphenyl)propionic acid	10394	HMDB0002199	0.068661	0.221711	0.128952	0.112261	0.120853	0.534469	0.411172	0.0997512	0.403844	0.593756	0.298942	0.167777	0.215723	1.02027	0.211312	0.735873	0.124883	0.252848
3-Acetylacrylic acid	5281015	HMDB0060461				5.61454e-05						4.73618e-05
3-Amino-2-piperidone	5200225	HMDB0000323	0.000503084	0.000430625	0.000211897	0.000264449	0.000265417	0.000296689	0.000512984	0.000361065	0.000182627	0.000371356	0.000444347	0.000296347	0.000522102	0.000413929	0.000286795	0.00045121	0.000424135	0.00031827
3-Aminobutyric acid	10932	HMDB0031654	0.164253	0.178961	0.209553	0.229929	0.253985	0.219815	0.238036	0.188535	0.19252	0.20038	0.228488	0.163376	0.234558	0.181538	0.193912	0.256232	0.234176	0.295025
3-Aminoisobutyric acid	64956	HMDB0003911	0.452406	0.510264	1.17907	1.89453	1.9403	0.379787	1.34669	0.655565	1.22924	1.62208	2.65292	0.213209	0.52768	0.557838	1.64262	1.60673	2.19337	0.36209
3-Aminopropane-1,2-diol	440902
3-Deoxy-D-manno-2-octulosonic acid	10857507	HMDB0304125												6.96482e-06
3-Furoic acid	10268	HMDB0000444																		0.000343849
3-Guanidinopropionic acid	67701	HMDB0013222			5.74907e-05			3.28251e-05			3.21622e-05		5.78886e-05						0.000127217
3-Hydroxy-2-methyl-4-pyrone	8369	HMDB0030776	0.105815	0.0890492	0.107949	0.122821	0.113604	0.0899706	0.106528	0.0921775	0.0981094	0.116171	0.0861225	0.109953	0.132743	0.0918919	0.0988804	0.136344	0.114179	0.0973832
3-Hydroxy-3-methylglutaric acid	1662	HMDB0000355					0.117906												0.169327
3-Hydroxyanthranilic acid	86	HMDB0001476				0.00419104	0.00151388		0.00245134		0.00156955				0.00514767		0.00143696			0.00125296
3-Hydroxybutyric acid	441	HMDB0000011	31.5422	67.2282	62.3335	163.266	35.0604	156.755	104.798	200.084	82.3847	113.809	69.9957	32.657	34.0142	31.1812	66.0261	50.0912	29.7058	63.1013
3-Hydroxydecanoic acid	26612	HMDB0002203			1.04217e-05	1.96427e-05	2.14134e-05		1.29034e-05	1.74056e-05		2.99943e-05	1.9932e-05	4.60535e-05	1.54169e-05	1.06793e-05		3.03875e-05		1.67662e-05
3-Hydroxyhexanoic acid	151492	HMDB0010718	0.000195406	0.000229279	0.000221765	0.000416035	0.00018248	0.00026313	0.000324158	0.000352525	0.000280384	0.000427703	0.00058175	0.000149747	0.000223068	0.000123703	0.000259348	0.000326648	0.000160813	0.000242527
3-Hydroxyisovalerylcarnitine	57357187	HMDB0061189	0.000439585	0.000298396	0.000401414	0.000386826	0.000323957	0.000334752	0.000501893	0.000382702	0.000378508	0.000335347	0.000270478	0.000304936	0.000346058	0.00042455	0.000285753	0.000354667	0.000497317	0.00033994
3-Hydroxykynurenine	11811	HMDB0011631	6.66171e-05	3.10527e-05	3.79701e-05	2.67961e-05	4.55651e-05	3.98908e-05	5.09266e-05	3.29704e-05	6.11372e-05	3.23718e-05	3.39599e-05	3.79178e-05	8.12815e-05	3.33909e-05	6.95172e-05	3.99978e-05	6.72242e-05	3.73004e-05
3-Hydroxyoctanoic acid-1	26613	HMDB0010722	0.000148411	0.000213222	0.00015782	0.000350979	0.000207257	0.000176863	0.000263551	0.000274814	0.0002271	0.000312293	0.00167807	0.000162035	0.00018695	0.000132254	0.00031147	0.000262274	0.000132494	0.00018362
3-Hydroxyoctanoic acid-2	26613	HMDB0010722	1.45262e-05	3.32412e-05	2.16908e-05	1.92502e-05	3.58455e-05	1.40933e-05	2.3159e-05	3.76377e-05		2.69646e-05	3.47098e-05	4.86408e-05	5.02688e-05	2.02614e-05	5.17235e-05	6.3489e-05	3.7446e-05	3.6807e-05
3-Hydroxyproline	150779	HMDB0002113	0.000482598	0.000639968	0.000522189	0.000357776	0.00034461	0.000561605	0.000705181	0.00069197	0.000610638	0.000401426	0.000383236	0.000590842	0.00071037	0.000678616	0.000673917	0.000378819	0.000657374	0.000598157
3-Hydroxypropionic acid	68152	HMDB0000700												4.55884			4.86931			3.11302
3-Indolebutyric acid	8617	HMDB0002096								1.07731e-05
3-Indoxylsulfuric acid	10258	HMDB0000682	4.00217	1.68051	2.49501	2.03203	5.67874	1.95577	2.61585	2.73801	1.79433	3.18824	10.8082	2.53643	3.80355	2.93152	4.42651	3.45027	12.869	3.27196
3-Methoxyanthranilic acid	255720	HMDB0060374	2.01377e-05	1.03497e-05	1.72185e-05	2.86517e-05	9.9307e-06		3.05332e-05		1.73489e-05	2.57781e-05			2.88803e-05	1.08644e-05	2.51054e-05	3.01776e-05
3-Methoxytyramine	1669	HMDB0000022
3-Methoxytyrosine	1670	HMDB0001434	0.000194288	0.000267627	0.000192296	0.000193059	0.000209631	0.000253965	0.000155509	0.000223527	0.000202574	0.000207364	0.000196103	0.000174462	0.000195001	0.000242165	0.00021385	0.000189207	0.00022634	0.000279698
3-Methyl-2-oxovaleric acid	47	HMDB0000491	0.027237	0.0234215	0.0350883	0.0387026	0.0321745	0.0303239	0.0300544	0.0289932	0.043904	0.0361601	0.0524471	0.0251904	0.0416322	0.026731	0.0435431	0.0393668	0.0300198	0.0295425
3-Methyladenine	1673	HMDB0011600
3-Methylcrotonylglycine	169485	HMDB0000459							6.34658e-06						1.50987e-05				2.2144e-05
3-Methylguanine	76292	HMDB0001566	1.1138e-05	1.10419e-05				5.12654e-06		1.16653e-05			4.10598e-05	1.13379e-05	5.60954e-06	8.00856e-06	1.43306e-05	7.33386e-06	1.16838e-05	1.09527e-05
3-Methylhistidine	64969	HMDB0000479	0.0397161	0.02006	0.089882	0.037318	0.018776	0.0345974	0.119727	0.0573948	0.0205606	0.0363868	0.0199258	0.0144064	0.0238277	0.0176222	0.0757129	0.131348	0.0313135	0.0178304
3-Methylxanthine	70639	HMDB0001886	2.97289e-05	0.000420002	5.69215e-05		2.36347e-05	0.000137125		0.00131277	0.000196761	0.000260484	7.55129e-05	0.000467354	0.000172053	0.000234341	0.000243012	0.000292317		5.27583e-05
3-Phenyllactic acid	643327	HMDB0000748	0.189655	0.181395	0.154885	0.167772	0.142071	0.112371	0.140576	0.144011	0.225102	0.149983	0.272607	0.186871	0.279304	0.12642	0.239565	0.237395	0.241609	0.160361
3-Phenylpropionic acid	107	HMDB0000764	2.14894	1.65835	1.84877	0.547823	1.06095	1.94438	2.06796	1.47977	1.21526	2.28717	0.442183	1.33843	1.88424	1.86695	1.69785	0.896859	1.50409	1.46434
3-Phosphoglyceric acid	439183	HMDB0000807		0.534642		0.314677	0.329562	0.525428	9.76228		0.460772	0.421682							1.01458	0.973029
3-Ureidopropionic acid	111	HMDB0000026
3,4-Dihydroxymandelic acid_-H2O	85782	HMDB0001866			8.55287e-05		7.17822e-05	9.80631e-05			2.14388e-05			2.59739e-05			5.43593e-05
3'-AMP	41211	HMDB0003540
4-(β-Acetylaminoethyl)imidazole	69602	HMDB0013253	0.0221243				0.00602066	0.00109806	0.0380414	0.00774328		0.00162539	0.19359		0.00528601	0.0113729		0.00415875	0.205037
4-Acetamidobutanoic acid	18189	HMDB0003681	0.106349	0.111355	0.128798	0.072312	0.181955	0.127843	0.145385	0.13232	0.11932	0.131711	0.194853	0.11076	0.162042	0.129224	0.123298	0.126382	0.358462	0.123077
4-Amino-3-hydroxybutyric acid	2149	HMDB0061877
4-Aminohippuric acid	2148	HMDB0001867
4-Guanidinobutyric acid	500	HMDB0003464	0.0229693	0.0143693	0.00895193	0.00958549	0.0156444	0.00840981	0.0178455	0.0137115	0.0102133	0.0122048	0.0272752	0.0171476	0.0220482	0.0150481	0.0103669	0.0126937	0.0171979	0.00809324
4-Hydroxy-3-methoxyphenylglycol sulfate	3035420	HMDB0003332	6.67062e-05	0.00012477	7.89901e-05	6.14881e-05	0.000107243	4.97116e-05	5.43351e-05	0.000209028	8.65913e-05	7.02933e-05	0.000126003	5.10259e-05	8.26063e-05	0.000154125	6.92474e-05	5.22344e-05	0.000170779	7.42633e-05
4-Hydroxyhippuric acid	151012	HMDB0013678	4.57623e-05	5.64379e-05	5.17215e-05	1.84007e-05	5.25851e-05	8.5878e-05	3.79147e-05	4.16978e-05	6.57344e-05	7.09044e-05	9.55579e-05	7.22534e-05	0.000191929	9.06477e-05	8.07821e-05		0.000112483	9.60656e-05
4-Hydroxyphenethyl alcohol_-H2O	10393	HMDB0004284					5.17433e-05	6.37761e-05
4-Hydroxyphenylacetaldehyde	440113	HMDB0003767	1.26593e-05			2.41477e-05		1.42529e-05				7.13354e-06					1.37334e-05
4-Hydroxyphenylglycine	92143	HMDB0244973	2.01377e-05	1.03497e-05	1.72185e-05	2.86517e-05	9.9307e-06		3.05332e-05		1.73489e-05	2.57781e-05			2.88803e-05	1.08644e-05	2.51054e-05	3.01776e-05
4-Hydroxyquinoline	69141					9.23142e-06									7.20642e-06			1.10233e-05	6.41538e-06
4-Methyl-2-oxovaleric acid	70	HMDB0000695	0.027237	0.0234215	0.0350883	0.0387026	0.0321745	0.0303239	0.0300544	0.0289932	0.043904	0.0361601	0.0524471	0.0251904	0.0416322	0.026731	0.0435431	0.0393668	0.0300198	0.0295425
4-Methylpentanoic acid	4275592	HMDB0000689	0.000270199	0.000337443	0.000297973	0.000405074	0.000244361	0.000250584	0.00033034	0.000404259	0.000399628	0.000370011	0.000424052	0.000341717	0.0003271	0.000340301	0.000301625	0.000420935	0.000215278	0.000363089
4-Oxopyrrolidine-2-carboxylic acid	107541		0.00598747	0.00307707	0.00433425	0.00350967	0.00673715	0.00382368	0.00477369	0.00381995	0.00603148	0.00381346	0.00681289	0.00530618	0.00606892	0.00363804	0.00505507	0.0050751	0.00601546	0.00475578
4-Oxovaleric acid	11579	HMDB0000720	0.740858	0.533681			0.809144		0.709414	0.638363		0.382578		0.441835	0.798335	0.573116	0.38786		2.18303	0.754892
4-Pyridoxic acid	6723	HMDB0000017	0.0422918	0.04294	0.0388694	0.294693	5.79636	0.0398917	0.0417898	0.0297893	0.0333862	0.0539429	4.86193	0.0265685	0.0582362	0.0228994	0.028055	0.0448264	5.75717	0.0596011
4-Trimethylammoniobutanal	133	HMDB0001345																		1.23034e-05
5-Amino-3,4-dihydro-2H-pyrrole-2-carboxylic acid	13894665		0.0171633	0.0225431	0.00697294	0.0112812	0.0297464	0.0179577	0.0183303	0.0212508	0.00679014	0.0160009	0.0265198	0.0151366	0.0202841	0.0208204	0.00737024	0.0112307	0.0379027	0.0187173
5-Amino-4-oxovaleric acid	137	HMDB0001149	0.108639	0.0922631	0.0678387	0.0749467	0.0974963	0.0858607	0.0842563	0.086439	0.0946465	0.112161	0.107153	0.102293	0.092125	0.100367	0.0952353	0.102875	0.109625	0.0841171
5-Aminovaleric acid	138	HMDB0003355
5-Hydroxyindoleacetic acid	1826	HMDB0000763								0.0217739					0.0330119				0.0351303
5-Hydroxylysine	3032849	HMDB0000450	0.198219	0.147835	0.164438	0.149269	0.236543	0.16557	0.196884	0.149183	0.145269	0.13316	0.321609	0.183123	0.234052	0.175442	0.170351	0.180738	0.225202	0.174013
5-Hydroxytryptophan	439280	HMDB0000472	0.0223242							0.0246763	0.0208526				0.0363565		0.0341698	0.0212834	0.0123843
5-Methoxyindoleacetic acid	18986	HMDB0004096	0.000460321	0.000492877	0.000477343	0.000397277	0.000339747	0.00033207	0.00051955	0.000472406	0.000623862	0.000469874	0.000501895	0.000566626	0.00108282	0.000607031	0.000887423	0.000522842	0.000672463	0.000413588
5-Methyl-2'-deoxycytidine	440055	HMDB0002224
5-Methylcytosine	65040	HMDB0002894		0.00287646	0.00689173	0.00211561	0.0049197		0.0044842	0.00655598	0.00453851	0.00597116	0.00609566	0.0042169	0.00634428	0.00379315	0.00458228		0.00370875
5-Oxo-2-tetrahydrofurancarboxylic acid	251524	HMDB0059743	0.000321956				0.000197838	0.000181526	0.000233159			0.000224079		0.000219841		0.000191057	0.000264927	0.000253088	0.000170178	0.000318082
5-Oxohexanoic acid	18407	HMDB0061881
5-Oxoproline	7405	HMDB0000267	19.505	17.2278	10.2516	12.3355	11.6995	16.185	22.6328	20.5295	13.4618	14.6416	24.3372	17.3173	13.2952	16.6576	20.5591	17.1506	16.7012	19.2324
5,6-Dihydroxyindole	114683	HMDB0004058	4.72073e-05										1.12921e-05						7.83714e-06
5'-Deoxy-5'-methylthioadenosine	439176	HMDB0001173	0.0052032	0.00266051	0.00441384		0.00610918	0.00214059			0.0029252	0.00454212	0.00220036		0.00173242	0.00241146			0.00690964	0.00233567
6-Aminohexanoic acid	564	HMDB0001901
6-Hydroxyhexanoic acid	14490	HMDB0012843	4.84111e-05	3.76376e-05	2.30652e-05	4.55537e-05	5.81063e-05	2.37941e-05	3.27102e-05	3.51955e-05	3.87323e-05	5.03207e-05	0.00020612	2.01272e-05	5.07804e-05	3.22374e-05	3.43236e-05	5.0382e-05	0.000149091	3.98742e-05
6-Phosphogluconic acid	91493	HMDB0001316	0.0212594	0.0487135	0.0348081	0.0100753	0.00780867	0.0176141	0.0243578	0.0705838	0.158699	0.0233827	0.0442786	0.0673312	0.040239	0.0292101	0.0821517			0.0218958
7-Methylguanine	11361	HMDB0000897	0.125894	0.107378	0.0869156	0.0957631	0.123382	0.10596	0.118078	0.149108	0.124145	0.149202	0.211632	0.148822	0.132502	0.118668	0.11387	0.132539	0.16882	0.122208
7-Methylxanthine	68374	HMDB0001991	0.000207499	0.000436639	0.000296568	2.18944e-05	9.00439e-05	0.000526913	2.25231e-05	0.00155846	0.000404473	0.00104143	0.000340025	0.00124173	0.000326505	0.000248377	0.000714355	0.000844396		0.000216226
8-Hydroxyoctanoic acid-1	69820	HMDB0061914	0.000148411	0.000213222	0.00015782	0.000350979	0.000207257	0.000176863	0.000263551	0.000274814	0.0002271	0.000312293	0.00167807	0.000162035	0.00018695	0.000132254	0.00031147	0.000262274	0.000132494	0.00018362
8-Hydroxyoctanoic acid-2	69820	HMDB0061914	1.45262e-05	3.32412e-05	2.16908e-05	1.92502e-05	3.58455e-05	1.40933e-05	2.3159e-05	3.76377e-05		2.69646e-05	3.47098e-05	4.86408e-05	5.02688e-05	2.02614e-05	5.17235e-05	6.3489e-05	3.7446e-05	3.6807e-05
Abscisic acid	5280896	HMDB0036093	2.40858e-05	7.77724e-05	7.14974e-05	1.60867e-05	2.48422e-05	8.80777e-05	7.76702e-06	4.33962e-05	6.59816e-05	2.33561e-05	3.17797e-05	8.68552e-05	2.34342e-05	3.09873e-05	0.000208186	2.89514e-05	4.99742e-05	6.86884e-05
Acetanilide	904	HMDB0001250						7.08382e-06				4.6229e-06				1.54044e-05	1.55159e-05	9.5696e-06		1.88054e-05
Acetoacetamide	80077		0.000250036	0.000174229	0.000141159	7.27033e-05	0.000219172	0.000112824	9.95667e-05	7.6301e-05	4.464e-05	0.000111315	0.000117376	0.000136914	0.000211011	0.00015994	0.000175706		0.000260283	0.000159147
Acetyl CoA_divalent	444493	HMDB0001206
Adenine	190	HMDB0000034	0.00555571	0.00433664	0.00552601	0.00396995	0.00560049	0.00396155		0.00367463	0.00323103	0.0109025	0.00406132		0.00302813	0.00419935	0.00393561		0.00761972	0.00451155
Adenosine	60961	HMDB0000050	0.00206453	0.00180306	0.00445076		0.0014094	0.00405552		0.001782	0.00886891	0.00351008	0.0062731	0.0058172		0.00296219	0.00311219			0.0027236
Adipic acid	196	HMDB0000448		0.000234113	0.000233981	0.000253059		0.00041724	0.000263568	0.000609103	0.000325057	0.000263844	0.000369028	0.000163207		0.000115883	0.000277544	0.000157524		0.000223163
ADMA	123831	HMDB0001539	0.00382045	0.00283639	0.00254429	0.00276917	0.003064	0.00275378	0.00379899	0.00273931	0.00262858	0.00289081	0.00314754	0.00362521	0.00415156	0.0033621	0.00296995	0.00326333	0.00343428	0.00328104
ADP	6022	HMDB0001341	0.406463	0.650964	0.315306	0.135613	0.339657	0.537641	0.767142	0.729905	0.637334	0.351041	1.00356	0.851892	0.564197	0.572843	0.571932	0.103146	0.28873	0.342514
ADP-ribose	445794	HMDB0001178						9.73552e-06	0.000266511	3.75634e-05			3.7527e-05	6.23801e-05	8.77848e-06		7.02e-06		1.38425e-05	1.68699e-05
Adrenaline	5816	HMDB0000068
Agmatine	199	HMDB0001432
Ala	602	HMDB0000161	160.642	181.552	224.682	191.275	260.558	130.455	153.033	180.835	208.135	187.338	300.989	197.786	229.935	221.069	262.587	281.758	253.485	156.8
Ala-Ala	5460362	HMDB0003459	0.0933634	0.0708767	0.101581	0.304307	0.108893	0.135868	0.137031	0.0786227	0.037992	0.231423	0.127951	0.0804045	0.0959725	0.0565717	0.0764555	0.276193	0.0929449	0.104032
Allantoic acid	203	HMDB0001209					0.198268			0.0686692				0.125224		0.233521			0.33016
Allantoin	204	HMDB0000462	0.331204	0.520313	0.436194	0.287088	0.476581	0.349714	0.466045	0.438109	0.280883	0.302475	0.774629	0.569509	0.621483	0.832402	0.389943	0.133594	0.942156	0.588263
Alliin	87310	HMDB0301759	8.90378e-05	3.01092e-05	5.21868e-05	1.12014e-05	5.68932e-05	3.00032e-05	7.74096e-05	2.17054e-05	1.78199e-05	6.88623e-05	3.7659e-05		0.000132509	5.1335e-05	3.12784e-05	3.80829e-05	5.93172e-05	4.00186e-05
allo-Threonine	99289	HMDB0004041	0.00693892	0.00383986	0.00531181	0.00332988	0.00462565	0.00331189	0.00554258	0.00347321	0.0038596	0.00461635	0.00378814	0.00427919	0.00791315	0.0046787	0.00378716	0.00683314	0.00316677	0.00446099
Aminoacetone	215	HMDB0002134
Aminophylline	2153	HMDB0001889	0.00130234	0.00296323	0.00144867	2.22927e-05	0.000699362	0.00340129	0.000474388	0.00155988	0.00217792	0.00242159	0.000622495	0.00269594	0.00329712	0.0017763	0.00425149	0.00379475		0.00167685
AMP	6083	HMDB0000045	0.156488	0.170373	0.105327	0.0646577	0.131835	0.165095	0.888459	0.23577	0.211067	0.145393	0.5744	0.322931	0.171327	0.190885	0.279114	0.118193	0.28941	0.147332
Anserine_divalent	112072	HMDB0000194	0.0147069	0.0101817	0.0110976	0.0109611	0.0439119	0.0101582	0.0207233	0.0163163	0.00846473	0.0167007	0.0471271	0.0112143	0.00775109	0.00978295	0.019135	0.0142605	0.0243243	0.0254232
Anthranilic acid	227	HMDB0001123		0.00883979		0.0165649	0.00582883		0.0060053	0.00963083		0.0151518	0.00936574		0.00730849	0.00804601	0.00374104	0.0115398		0.00666596
Arg	6322	HMDB0000517	77.0612	53.9682	48.0482	50.742	51.0027	39.061	78.0229	44.8408	37.1402	39.7802	25.4468	45.9402	87.461	51.8301	31.4751	51.4235	27.8044	45.5947
Arg-Glu	6995003	HMDB0028708						0.001026		0.00126809									0.00858753
Arginine ethyl ester	439495
Argininic acid	160437	HMDB0003148	0.00102846	0.000410683	0.000566365	0.00046499	0.000366818	0.000237344	0.00071477	0.000424159	0.000589572	0.000853754	0.000535428	0.000428166	0.00122095	0.000724683	0.000516849	0.000746976	0.000684662	0.000329382
Argininosuccinic acid	16950	HMDB0000052	0.000350105	0.000221551	0.000137774	0.000179375	0.00017806	0.000142161	0.000261978	0.000163319	8.78435e-05	0.000160162	0.00014854	0.000128085	0.000424692	0.000204315	0.000115321	0.000158989	0.00015342	0.0001056
Ascorbate 2-glucoside	54693473
Ascorbate 2-phosphate	131711663	HMDB0245643
Ascorbate 2-sulfate	54676864	HMDB0060649	0.944606	1.58788	1.172	1.13109	1.86712	1.7155	0.919019	1.58308	1.38109	0.775261	1.71651	1.54686	1.2334	1.49825	1.37846	0.601427	2.82303	1.40235
Asn	236	HMDB0000168	44.2785	41.4864	33.1987	34.0293	44.0953	26.1136	49.5646	44.1239	31.831	32.1854	42.531	33.5044	46.2022	41.4382	35.3954	34.7493	37.8968	34.2315
Asp	424	HMDB0000191	2.93736	2.71741	2.48577	2.65868	4.49221	3.23425	3.63002	2.50324	2.87088	2.50382	5.05899	3.20566	3.68072	2.63788	4.17746	3.52857	4.36514	2.98158
Aspartame	134601	HMDB0001894		1.35191e-05	2.18816e-06			6.87398e-06	9.74038e-06		5.99362e-06	6.89392e-06	5.75146e-06	1.34632e-05	1.15876e-05	6.08544e-06	6.45136e-06		6.55058e-06	1.19846e-05
ATP	5957	HMDB0000538	0.136093	0.154847	0.0598897	0.0559204	0.0687692	0.211426	0.368651	0.176738	0.142185	0.105938	0.149475	0.181801	0.191243	0.126248	0.104415	0.0219344	0.0521592	0.0975847
Azelaic acid	2266	HMDB0000784		0.0666077	0.0891086	0.0865765	0.123261	0.0696636	0.0863479	0.0758211	0.0859655	0.178258	0.0970725	0.0730425	0.0828631	0.0796006	0.046339	0.0720369	0.0559844	0.060136
Azetidine 2-carboxylic acid	16486		0.000194404	9.59632e-05	0.000256465	0.000111679		0.00015948	0.000213471		7.69671e-05	0.000143918	3.58811e-05		0.000150962		0.000123296	9.06982e-05	0.000142425	0.000120471
Benzamide	2331	HMDB0004461				2.89737e-05					4.65437e-05			5.01843e-05		4.4683e-05
Benzimidazole	5798	HMDB0248993	0.000298025	0.000256994	0.000165857	9.86055e-05	8.761e-05	0.000220673	0.000133584	0.000149087	0.000212198	0.000161913	0.00022519	0.000136803	0.000157459	0.000119435	0.000155962	0.000156613	0.000195183	0.000143434
Benzoic acid	243	HMDB0001870	0.605777					0.58017	0.48454			0.493844		0.28437	0.396414	0.599883	0.346257		0.469555	0.493944
Benzoylformic acid	11915	HMDB0001587
Benzylamine	7504	HMDB0033871								0.000156617	3.56516e-05	2.03662e-05	2.69595e-05	5.0882e-05
Betaine	247	HMDB0000043	25.1534	29.0675	31.0085	25.0111	26.5871	30.7413	28.3197	25.9645	21.1332	34.3744	29.0683	35.6334	31.5996	30.2137	31.9828	30.6742	29.1415	34.1148
Betaine aldehyde_+H2O	249	HMDB0001252											0.00671518
Betonicine	164642	HMDB0029412		2.68815e-05		7.12247e-05	3.47886e-05					0.000864497	0.000127161	8.56904e-05	6.67868e-05	2.53399e-05	3.28813e-05	0.000123081	0.000168963
Biopterin	2380	HMDB0000468
Biotin	171548	HMDB0000030
Butyric acid	264	HMDB0000039	0.000411001	0.000155607		0.000154687			0.000156687				0.000235209
Butyrylcarnitine	439829	HMDB0002013	0.00120831	0.00124078	0.00142034	0.00129574	0.00104631	0.00108961	0.0010478	0.00187011	0.00131502	0.00104651	0.000642987	0.00122764	0.00205669	0.00152732	0.00154682	0.00148238	0.000914138	0.00124895
Cadaverine	273	HMDB0002322										0.00772589						0.00211371
Caffeine	2519	HMDB0001847	5.03028	13.6162	4.97256		4.02471	11.6023	0.667184	5.08289	6.06478	2.61076	3.61538	7.56448	9.39818	4.17067	11.7091	12.765		18.6688
cAMP	6076	HMDB0000058		0.0175535	0.0134342	0.0116015		0.017164	0.0232296	0.0156706			0.0217171	0.0255691	0.0404727	0.0179256	0.0110064	0.0134309	0.0105558	0.0226084
Canavanine	439202	HMDB0002706	4.64462e-06
Capryloylglycine	84290	HMDB0000832	0.000101528	6.41886e-05	4.62171e-05	5.83012e-05	2.61068e-05	3.66869e-05	4.5159e-05	5.41817e-05	5.04043e-05	0.000113628	3.53523e-05	4.33889e-05	8.38354e-05	4.24579e-05	0.000104041	6.34011e-05	8.06905e-05	7.95964e-05
Carboxymethyllysine	123800	HMDB0240347	0.000225548	0.000175092	0.000187991	0.000214182	0.000215017	0.000182461	0.00026512	0.00017472	0.000155963	0.000190617	0.000257193	0.000301296	0.000220315	0.000220532	0.000188295	0.000240719	0.000679765	0.000148774
Carnitine	85	HMDB0000062	36.461	33.8072	35.9751	38.5565	35.7894	30.8999	42.7244	35.9658	27.1771	34.7575	18.7398	34.8015	47.9959	35.7641	34.4269	39.9835	29.6216	38.4342
Carnosine	439224	HMDB0000033	0.0050492	0.00640493	0.00355278	0.00442315	0.0213122			0.0078585	0.00459866	0.00587253	0.0145974	0.00817174	0.00731793	0.0094139	0.00564069		0.00456211	0.0039962
CDP	6132	HMDB0001546
CDP-choline	13804	HMDB0001413									0.031051		0.0125035		0.038956
CDP-ethanolamine	123727	HMDB0001564	3.4357e-05	2.72968e-05	1.76612e-05			1.84331e-05		2.42474e-05	5.82169e-05	1.75678e-05	4.17717e-05	2.43206e-05	7.03491e-05	1.94241e-05	2.49702e-05		1.01617e-05
cGMP	24316	HMDB0001314
Cholic acid	221493	HMDB0000619	0.000868448	0.000117137	0.000204151	5.44641e-05	0.000295766	4.07255e-05	0.000118846	4.33714e-05	0.000136487	0.000163351	0.00029975	0.000253422	0.000112997	3.6573e-05	0.00017199	6.60799e-05	0.000123724	0.000172802
Choline	305	HMDB0000097	13.1951	10.9237	8.0017	8.15154	11.5655	8.89176	14.4363	10.3549	7.05386	10.2895	11.4609	14.4875	14.3914	9.02933	10.0187	11.243	15.3563	11.7199
cis-4-Hydroxyproline	440014	HMDB0006055	0.0109971		0.0151763		0.0298985						0.0243882	0.017182		0.0189824	0.0119332	0.0203109	0.0376437
cis-Aconitic acid	643757	HMDB0000072	5.16849	6.00407	4.634	3.90559	4.27113	5.61358	5.73386	7.87011	7.10228	4.20065	6.94821	6.68743	5.27225	5.90666	6.46072	5.01153	4.62172	6.37859
Citraconic acid	643798	HMDB0000634
Citramalic acid	1081	HMDB0000426
Citric acid	311	HMDB0000094	85.5789	110.735	84.3886	96.9486	72.9209	109.838	96.0103	114.356	93.9559	93.864	96.5623	98.8651	111.591	105.513	90.3676	81.3886	55.7945	110.107
Citrulline	9750	HMDB0000904	36.6863	23.2226	17.12	17.5016	23.2802	22.222	35.0855	24.1021	15.8987	14.3062	11.3679	29.9463	37.7047	23.3634	12.0527	16.3451	18.2857	23.3955
CMP	6131	HMDB0000095
CMP-N-acetylneuraminate	448209	HMDB0001176												1.1271e-05
CoA_divalent	87642	HMDB0001423
Creatine	586	HMDB0000064	34.6617	36.0422	53.1421	35.7792	37.5812	42.2509	60.547	43.2171	38.0402	25.9253	43.6298	35.4187	47.0847	48.1728	51.7973	33.8016	38.3982	56.1505
Creatinine	588	HMDB0000562	33.9652	39.9479	30.9262	39.4466	43.6509	32.5441	37.6081	38.4866	27.5041	33.8002	42.3952	32.5855	42.1479	41.5072	29.3166	42.5449	58.055	35.7056
CTP	6176	HMDB0000082											0.010231
Cumic acid	10820	HMDB0035268		1.00013e-05		1.93615e-05					1.15121e-05	1.96832e-05			3.59e-05			1.54693e-05		2.59611e-05
Cyclohexylamine	7965	HMDB0031404		8.82073e-05							8.2156e-05	0.000137998	0.000165241		0.000113346				0.000115311
Cys	594	HMDB0000574	0.259799	0.100574			0.204073	0.112076	0.184618			0.171075	0.197736					0.240013	0.268581
Cys-Gly	439498	HMDB0000078	0.0125711						0.00603689				0.0137658					0.0214446	0.0128543
Cystathionine	834	HMDB0000099	0.276943	0.0956842	0.0760872	0.0804799	0.0995144	0.0638057	0.180475	0.0870594	0.059167	0.116179	0.116243	0.0882713	0.19212	0.105047	0.0943197	0.163826	0.132387	0.0884403
Cysteic acid	72886	HMDB0002757
Cysteine glutathione disulfide	10455148	HMDB0000656	0.00136851	0.00306018	0.000874806	0.00342271	0.0036747	0.00173924	0.00693926	0.00303534	0.000265952	0.00605816	0.00747258	0.00041826	0.00493131	0.0025292	0.00054269	0.00442617	0.00290361	0.000487648
Cysteinesulfinic acid	1549098	HMDB0000996				7.96722e-06	1.25808e-05		2.24886e-05	8.2565e-06		1.18292e-05		1.48278e-05	1.55417e-05			1.50238e-05
Cystine	595	HMDB0000192	35.4662	30.5483	42.9517	31.8613	34.9345	29.9492	37.071	34.6218	36.5205	29.0341	34.4041	32.7527	43.7939	36.5457	37.187	35.5027	35.665	32.8175
Cytidine	6175	HMDB0000089	0.0102267	0.0284355	0.0191709	0.0253444	0.0342988	0.0285259	0.00676271	0.0189311	0.0105934	0.0464275	0.0313976	0.00991482	0.0201957	0.0256638	0.0156033	0.0097286	0.0236135	0.00690664
Cytosine	597	HMDB0000630	0.0130142	0.0146265	0.0191932	0.0133793	0.032924	0.00588043	0.0193207	0.00877357		0.0168814	0.0326885	0.0192923	0.0206892	0.0101488	0.0144853	0.0137044	0.0263941	0.0282975
dATP	15993	HMDB0001532
dCTP	65091	HMDB0000998
Decanoic acid	2969	HMDB0000511
dGDP	439220	HMDB0000960	6.81222e-06	4.55363e-05	1.94823e-05	2.12889e-05	1.13944e-05	3.5077e-05	1.34091e-05	4.92477e-05	8.41406e-06	1.24531e-05	2.5291e-05	2.37792e-05	3.61995e-05	9.61536e-06	1.85873e-05		2.78435e-05	4.16151e-05
dGTP	65103	HMDB0001440	8.50858e-05	0.000183286	8.86512e-05	6.81665e-05	7.72513e-05	0.000154041	0.000374647	0.0002253	0.000166718	0.000105871	0.000194215	0.000194236	0.000215656	0.000141378	0.000178201	2.81952e-05	6.12807e-05	7.73236e-05
Diethanolamine	8113	HMDB0004437	0.0205541	0.0025267	0.00216377	0.00156275	0.00908135	0.00588608	0.00627204	0.00935424	0.00354236	0.0065029	0.00233788	0.0036192	0.00979691	0.00120673	0.00457471	0.00160176	0.00219257	0.00148886
Digalacturonic acid	439694
Dihydroorotic acid	439216	HMDB0000528	4.84252e-05	6.57116e-05	4.85323e-05	5.04629e-05	3.92612e-05	4.05936e-05	3.07272e-05	8.13625e-05	3.7016e-05	5.30094e-05	9.51837e-05	6.03757e-05	4.51464e-05	5.724e-05	9.34194e-05	9.60805e-05	6.02372e-05	5.3891e-05
Dihydrouracil	649	HMDB0000076	0.000763799	0.000909585	0.00053221	0.000397447	0.00031204	0.000586431	0.000809445	0.00069291	0.000398314	0.000598486	0.000520771	0.000646825	0.000857432	0.00086025	0.000572569	0.000703464	0.000448724	0.000653998
Dihydroxyacetone phosphate	668	HMDB0001473							0.102886		0.030006		0.123382	0.089582	0.0900201		0.0576984
Diphenylcarbazide	8789	HMDB0244234	0.000903162	0.000713556	0.000719392	0.000105426	0.000502904	0.0006135	0.00076824	0.000493815	0.000426908	0.000739144	0.000154498	0.000569589	0.000748394	0.000664992	0.00049909	0.00021961	0.00034599	0.000520322
DL-2-Methylbutyric Acid	8314	HMDB0002176	0.000524745		0.000242255	0.000341957	0.000397208		0.000291965	0.000220006	0.000274057	0.000390717	0.000580592	0.000219068	0.000274117		0.000282313	0.000360734	0.000312724
Dodecanedioic acid	12736	HMDB0000623	1.7647e-05	9.81636e-06	8.23328e-06	2.94552e-05	1.04297e-05	1.45998e-05	7.51702e-06	1.73994e-05		1.01246e-05		1.2068e-05	1.57538e-05	9.65526e-06		8.93922e-06	1.17754e-05
DOPA	6047	HMDB0000181
Dopamine	681	HMDB0000073					0.0121174
dTDP	164628	HMDB0001274
dTMP	9700	HMDB0001227
dTTP	64968	HMDB0001342
Ectoine	126041		0.0233692	0.0109928	0.462274	0.0261038	0.0193406	0.0271573	0.0172575	0.0103708	0.0780969	0.0214059	0.0131597	0.0144859	0.0172349	0.0451581	0.0644519	0.0197333	0.0299084	0.0095888
Erythrose 4-phosphate	122357	HMDB0001321				0.251823		0.46199		0.207702	0.329013	0.256146					0.304708
Ethanolamine	700	HMDB0000149	9.92471	9.93906	7.10121	9.99187	4.98093	7.93948	10.0644	9.4701	5.93323	9.16455	6.95496	9.11079	10.9438	9.39789	8.58449	8.81626	6.88884	8.15997
Ethanolamine phosphate	1015	HMDB0000224	2.0918	2.69948	1.68664	1.70684	1.73865	1.51756	1.71848	2.65913	2.87822	1.91232	2.65132	2.55484	4.21052	2.35817	2.87123	1.19984	1.81007	1.38209
Ethylmalonic acid	11756	HMDB0000622	0.000185599	0.000463971	0.000215106	0.000356474	0.000138956	0.000221863	0.000325266	0.000332863	0.000297001	0.000163029	0.000142377	0.000127835	0.000570757	0.000230769	0.0002063	0.00025565		0.000168554
FAD_divalent	643975	HMDB0001248			1.51855e-05			1.09082e-05								1.36849e-05				1.47283e-05
Ferulic acid	445858	HMDB0000954																		0.07895
FMN	643976	HMDB0001520
Formiminoglutamic acid	439233	HMDB0000854	1.40542e-05	2.27959e-05		8.67606e-06	2.95681e-05		1.875e-05	1.93519e-05	1.1643e-05		4.21446e-05		1.53109e-05	2.82543e-05			2.4647e-05
Fructose 1,6-diphosphate	172313	HMDB0001058		0.00609668					0.0914712						0.0247691
Fructose 6-phosphate	603	HMDB0000124				0.00833368			0.0284409	0.0245952	0.0303545	0.0302327		0.0325411	0.0424803		0.0356007
Fumaric acid	444972	HMDB0000134	1.96087	2.14161		2.47419		1.54598	1.45967	2.04185		1.95572	3.72127	1.56233	2.2247	2.10428	1.61947	2.2252	2.27172
GABA	119	HMDB0000112	0.195433	0.243758	0.15901	0.213243	0.15048	0.199143	0.223321	0.284087	0.19038	0.234198	0.234318	0.208744	0.221411	0.269915	0.221795	0.218812	0.187065	0.212016
Galacturonic acid	439215	HMDB0002545	0.000362273	0.000423725	0.000199774	0.000276093	0.000544038	0.000294911	0.000383925	0.000604299	0.000386858	0.000383346	0.000580345	0.00046791	0.000476365	0.000422823	0.000279391	0.000393167	0.00101627	0.000419384
GDP	8977	HMDB0001201
GDP-glucose	46173703	HMDB0003351							1.79943e-05
GDP-mannose	18396	HMDB0001163							1.79943e-05
Gln	738	HMDB0000641	451.393	334.038	276.518	329.809	354.299	299.18	502.436	346.519	279.004	303.03	341.842	356.204	434.092	325.393	284.278	328.808	279.905	336.176
Glu	611	HMDB0000148	43.0115	31.7559	46.4478	35.369	82.1783	40.5603	42.9628	34.6501	63.7282	39.8036	83.9699	62.6189	54.3363	35.1194	62.3559	54.2386	81.1885	43.765
Glu-Glu	439500	HMDB0028818	0.00459808	0.0064953			0.00558148	0.0109309	0.00505487	0.00266581	0.00470067	0.00595968	0.00734358	0.0081197	0.00577571	0.00378132		0.00471566	0.00710953	0.00612911
Glucaric acid	33037	HMDB0000663	0.000254327	0.000279859	0.000114412	0.000197622	0.00031085	0.000222196	0.000238545	0.00031366	0.000202665	0.000202389	0.000382578	0.000234354	0.000267372	0.000297159	0.000181802	0.000187518	0.000697652	0.000187586
Gluconic acid	10690	HMDB0000625	3.63229	3.7295	3.57853	2.63575	4.95654	4.01715	3.45637	4.65137	4.53263	2.90664	5.03182	4.08531	4.53849	4.44899	3.59464	2.68617	9.17463	3.95978
Gluconolactone	7027	HMDB0000150	0.00111174	0.00107443	0.00135903	0.000828095	0.00157482	0.00114582	0.00112607	0.00128471	0.00140829	0.000900006	0.0016485	0.00135421	0.00151026	0.00121898	0.00128479	0.000836406	0.00289987	0.00138511
Glucosamine	439213	HMDB0001514	0.000321612	0.000280884	0.000309331	0.000237335	0.000480592	0.000322365	0.000345372	0.000288523	0.000281923	0.000289399	0.000420295	0.000261682	0.000430684	0.000282366	0.000324489	0.000290066	0.000513205	0.000299859
Glucosamine 6-phosphate	440997	HMDB0001254
Glucosaminic acid	73563									0.00231354			0.0043524	0.00480869		0.00686252			0.00620485
Glucose 1-phosphate	65533	HMDB0001586	0.0466904	0.0593111	0.0161081	0.0135659	0.0225226	0.0147191	0.0224915	0.0324147	0.0600886	0.0315832	0.0265204	0.0505514	0.111361	0.0381118	0.0461043		0.0275056	0.0185123
Glucose 6-phosphate	5958	HMDB0001401	0.133	0.20588	0.141337	0.118949	0.11763	0.127216	0.295776	0.215165	0.20665	0.163781	0.18041	0.22661	0.2585	0.14878	0.208576	0.0987906	0.162917	0.129521
Glucuronic acid	94715	HMDB0000127	0.000362273	0.000423725	0.000199774	0.000276093	0.000544038	0.000294911	0.000383925	0.000604299	0.000386858	0.000383346	0.000580345	0.00046791	0.000476365	0.000422823	0.000279391	0.000393167	0.00101627	0.000419384
Glutaric acid	743	HMDB0000661		0.221636		0.171627					0.115415				0.122918
Glutarylcarnitine	71464488	HMDB0013130	0.000260264	0.000205231	0.000335158	0.000224265	0.000246033	0.000327824	0.000210362	0.000192874	0.000224036	0.000204324	0.000166478	0.000243312	0.000289035	0.000281406	0.000315325	0.000208907	0.000324899	0.000294678
Glutathione (GSH)	124886	HMDB0000125																0.00171883
Glutathione (GSSG)_divalent	65359	HMDB0003337	0.0150175	0.107653	0.00913988	0.0710613	0.055782	0.0427941	0.416188	0.131543	0.00364553	0.137846	0.258352	0.00832013	0.0961234	0.060913	0.0125219	0.158202	0.0879267	0.00466884
Gly	750	HMDB0000123	216.172	131.304	109.911	129.261	167.184	126.47	200.935	125.053	99.93	110.062	179.586	145.78	197.891	137.217	122.04	148.548	165.107	154.909
Gly-Asp	97363		0.0564661	0.0562505	0.0324473	0.038546	0.0640063	0.0547842	0.0626887	0.0580028	0.0457826	0.0573616	0.0884558	0.0660548	0.080443	0.0582616	0.0464197	0.0804109	0.0763558	0.0573552
Gly-Gly	11163	HMDB0011733	0.0748524	0.0665892	0.0535323	0.0606347	0.0908272	0.0710224	0.106073	0.0928329	0.0663528	0.0994658	0.103859	0.10407	0.0893822	0.0993758	0.0766911	0.103304	0.0774301	0.0858257
Gly-Hyp	11862108	HMDB0011173	1.84586e-05	2.55263e-05	4.6377e-05		2.92572e-05	2.24056e-05	3.47973e-05	2.21617e-05	3.27235e-05	7.30656e-05	6.13411e-05	3.40923e-05	4.67417e-05	4.42051e-05	2.8359e-05	5.39638e-05	5.29716e-05	3.21827e-05
Gly-Leu	92843	HMDB0000759					0.00347471				0.00338455		0.0165612	0.00479348			0.00435403	0.00326849	0.0067115
Glyceraldehyde 3-phosphate	729	HMDB0001112
Glyceric acid	439194	HMDB0000139	4.18982	5.63204	3.85355	4.84711	5.74662	4.96578	4.42822	6.07887	4.91617	4.51269	6.53415	5.17452	4.35829	5.36913	5.53673	4.30679	5.70739	4.67465
Glycerol	753	HMDB0000131	0.300044	0.260803	0.240142	0.107585	0.244379	0.185147	0.281766	0.187282	0.189779	0.205579	0.157411	0.262165	0.322485	0.200272	0.162261	0.279273	0.0903724	0.193394
Glycerol 2-phosphate	2526	HMDB0002520		1.14134e-05						3.59207e-05				6.83398e-06			1.73608e-05			1.07077e-05
Glycerol 3-phosphate	439162	HMDB0000126	0.707666	0.77496	0.739616	0.789035	0.705447	0.646558	0.621678	0.968032	0.992302	0.872807	0.730403	0.897344	1.1367	1.0428	1.06037	0.769245	0.572298	0.742118
Glycerophosphocholine	439285	HMDB0000086	1.61838	1.21938	0.940547	0.799543	0.686242	1.2797	1.16659	0.878196	0.973539	1.3585	1.02527	1.2992	1.12449	1.43958	2.03417	1.19299	1.05225	1.18641
Glycine anhydride	7817		0.000763799	0.000909585	0.00053221	0.000397447	0.00031204	0.000586431	0.000809445	0.00069291	0.000398314	0.000598486	0.000520771	0.000646825	0.000857432	0.00086025	0.000572569	0.000703464	0.000448724	0.000653998
Glycocholic acid	10140	HMDB0000138	0.00308817	0.000339706	0.000285309	0.00015887	0.00203302	0.000152299	0.00137805	0.000265603	0.000214838	0.000327898	0.000867647	0.00217128	0.00197415	9.09603e-05	0.000200585	0.000310751	0.000198794	0.002169
Glycolic acid	757	HMDB0000115	8.18492	8.64407	7.66666	8.01005	7.16368	7.14713	7.75995	6.75111	7.48193	7.22891	7.14913	6.18828	9.25764	8.28502	7.84108	9.3889	8.01016	9.63594
Glycyrrhetinic acid	10114	HMDB0011628	1.38217e-05						5.11135e-05
Glyoxylic acid	760	HMDB0000119	1.98206	2.53923	2.01567	2.84565	2.19424	3.01804	3.01618	2.75105	2.90892	3.10243	2.09653	3.44894	2.67963	2.96337	2.58306	2.18115	3.14431	3.05297
GMP	6804	HMDB0001397	0.0265734						0.0360327	0.0156899	0.0409683		0.0402795	0.0388052		0.0188124	0.0353655
GTP	6830	HMDB0001273
Guanidinosuccinic acid	439918	HMDB0003157	0.573746	0.627494	0.327262	0.269343	0.251253	0.272506	0.698162	0.546288	0.352599	0.231789	0.292988	0.144788	0.41579	0.676553	0.328443	0.186774	1.071	0.213392
Guanidoacetic acid	763	HMDB0000128	5.51303	2.94502	1.69858	2.59612	1.92365	2.76257	2.95763	2.74598	1.60948	2.74488	1.47278	2.55167	4.42514	2.92924	1.84605	2.6574	1.22598	2.26272
Guanine	764	HMDB0000132				0.0015722						0.00321793
Guanosine	6802	HMDB0000133	0.0039275	0.00877602	0.0038138		0.00168293	0.00647951		0.00723009	0.0156501	0.00297026	0.00365931	0.00474217	0.00731876	0.00601325	0.00828018		0.00190328
H-Asp(Gly-OH)-OH	99717	HMDB0011165	0.0018068	0.00132174	0.00265982	0.00178685	0.00136341	0.000912667	0.00114967	0.00133105	0.00102386	0.00111661	0.00176078	0.00125054	0.00301381	0.00163882	0.00131425	0.00111911	0.00247008	0.00120888
H-Asp(Lys-OH)-OH	165361		0.000595108	0.000325893	0.000353924	0.000353349	0.000382355	0.000250948	0.000509932	0.000365432	0.000214946	0.000384212	0.000545574	0.000323463	0.000522798	0.000375632	0.000266801	0.000399507	0.000829582	0.000312024
Heptanoic acid	8094	HMDB0000666	0.0925172	0.0851429	0.0713603	0.104427						0.104355	0.151944	0.0814242					0.120337
Hercynine	440727		1.34003e-05	8.5792e-06	6.48014e-06	9.05348e-06	7.07382e-06	1.25794e-05	1.34245e-05		1.01346e-05		8.15388e-06	8.22392e-06	6.61954e-05	1.31575e-05	6.56274e-06	7.17846e-06	1.17099e-05	1.59781e-05
Hexamine	4101	HMDB0029598	1.45253e-05
Hexanoic acid	8892	HMDB0000535	0.000270199	0.000337443	0.000297973	0.000405074	0.000244361	0.000250584	0.00033034	0.000404259	0.000399628	0.000370011	0.000424052	0.000341717	0.0003271	0.000340301	0.000301625	0.000420935	0.000215278	0.000363089
Hippuric acid	464	HMDB0000714	1.98824	0.39874	0.223355	0.104648	1.37633	4.32533	3.99968	0.12875	1.23136	2.46375	0.944216	3.91345	1.94134	9.29026	0.347893	2.63424	2.14647	2.00171
His	773	HMDB0000177	63.841	55.4971	52.4479	55.0821	61.3626	48.7506	69.2233	57.6727	55.9899	53.523	63.8406	59.3634	77.0561	60.1338	54.1239	56.8605	51.2353	62.0555
His-Glu	7010583	HMDB0028884	0.00159838	0.00313496			0.00339027	0.00323387	0.00162783	0.00239	0.00117738	0.000690881	0.00451549	0.00257762	0.00331206	0.00374296			0.00294494	0.00228312
Histamine	774	HMDB0000870
Histidinol	165271	HMDB0003431
Homoarginine	9085	HMDB0000670	2.30138	1.61076	3.05945	3.25085	0.954708	1.83112	2.26384	1.09581	2.50972	2.23863	1.01833	1.66274	2.34434	1.87065	2.14719	2.79664	0.794047	1.51391
Homocarnosine	10243361	HMDB0000745	3.51511e-05	3.255e-05	1.95416e-05	5.44607e-05	0.000184525	6.07118e-05	6.38187e-05	2.76181e-05	2.19452e-05	3.85036e-05	0.000250941	4.91587e-05	3.59457e-05	3.13752e-05	3.82985e-05	2.49542e-05	6.08306e-05	0.000154399
Homocitric acid	28371	HMDB0003518	1.99013e-05	2.92579e-05	3.59422e-05	4.37259e-05	2.49791e-05	3.5542e-05	3.48408e-05	4.88076e-05	4.02886e-05		3.41026e-05	2.39457e-05	3.65302e-05		2.91826e-05	2.884e-05	5.43066e-05
Homocitrulline	65072	HMDB0000679	0.173092	0.183993	0.115557	0.0946254	0.186638	0.110097	0.147165	0.229567	0.153189	0.103644	0.234786	0.101423	0.286613	0.323388	0.119826	0.0693612	0.549004	0.168864
Homocysteic acid	177491	HMDB0002205
Homocysteine	778	HMDB0000742
Homocystine	439579	HMDB0000575	8.85953e-05	3.01456e-05	6.05558e-05	2.3051e-05	6.76615e-05	8.69379e-05	0.000100337	5.10729e-05	5.94101e-05	3.45697e-05	0.00015284	8.44845e-05	8.71413e-05	2.99454e-05	0.00013145	5.58135e-05	7.95796e-05	6.66977e-05
Homoserine	12647	HMDB0000719	0.229912	0.200895	0.156056	0.179862	0.188006	0.162848	0.234433	0.170579	0.148047	0.225596	0.196386	0.197998	0.218816	0.19379	0.26121	0.196918	0.271633	0.189714
Homoserinelactone	73509	HMDB0029387											1.26047e-05
Homovanillic acid	1738	HMDB0000118	2.5295	1.67377	1.74837	1.7782	1.58103	1.72645	1.89727	1.80095	2.09371	2.04544	2.51043	1.78304	2.50084	3.24139	2.66595	2.57199	1.74035	1.46565
Hordenine	68313	HMDB0004366																		2.22535e-05
Hydroxyindole	75421			4.8029e-05
Hydroxyproline	5810	HMDB0000725	9.11515	11.4457	12.6472	14.2436	8.73877	6.66645	11.4575	8.23565	7.90013	15.1112	20.0597	6.02746	10.9672	12.7325	8.73099	20.2076	11.5326	8.97573
Hypotaurine	107812	HMDB0000965	1.75473	1.41306	0.737417	0.862928	0.809281	1.08178	1.43147	1.41872	0.559357	1.01872	1.57069	0.723604	1.65875	1.26112	0.835288	0.725823	0.847383	0.85529
Hypoxanthine	790	HMDB0000157	0.973322	0.913958	1.72231	2.50897	0.523473	2.25598	1.83021	0.363496	6.36358	1.63606	0.012593	0.709382	3.15891	1.89967	0.738964	2.09464	0.883153	0.948504
IDP	6831	HMDB0003335
Ile	791	HMDB0000172	48.6078	41.3101	53.0092	51.9468	67.8999	33.1749	54.8491	41.8392	49.7644	54.2254	57.7256	47.7434	64.7352	43.3534	56.0552	66.6566	49.4638	42.0501
Imidazole-4-acetic acid	96215	HMDB0002024	0.046779	0.0257793	0.017427	0.0174463	0.052083	0.0152147	0.0420961	0.0205832	0.0169863	0.0302948	0.0459496	0.0131036	0.0422545	0.0248847	0.0183537	0.0160161	0.0528231	0.0183513
Imidazolelactic acid	793		0.193763	0.160484	0.0971551	0.109842	0.197467	0.139059	0.204488	0.214307	0.14063	0.12355	0.215062	0.17342	0.19802	0.157257	0.139971	0.132035	0.206975	0.149758
Iminodiacetic acid	8897	HMDB0011753	0.00121342	0.00157521	0.00111718	0.00116328	0.0015354	0.001213	0.00174135	0.0016704	0.00167128	0.00140092	0.00165211	0.00173246	0.00181605	0.00184759	0.00157771	0.00138077	0.00225309	0.00159717
IMP	8582	HMDB0000175	0.185934	0.332682	0.189622	0.0128268	0.0639208	0.18246	0.11969	0.36844	0.464559	0.0810747	0.318161	0.281846	0.223239	0.189933	0.293901	0.0125496	0.0888762	0.135843
Indole-3-acetamide	397	HMDB0029739
Indole-3-acetic acid	802	HMDB0000197	0.54663	1.88877	1.52054	1.77642	1.37961	0.741569	0.669386	0.996306	0.585562	1.3897	1.99944	0.625637	1.42449	1.17515	1.33085	0.959698	1.564	0.900719
Indole-3-ethanol	10685	HMDB0003447
Indole-3-lactic acid	676157	HMDB0000671	0.000460321	0.000492877	0.000477343	0.000397277	0.000339747	0.00033207	0.00051955	0.000472406	0.000623862	0.000469874	0.000501895	0.000566626	0.00108282	0.000607031	0.000887423	0.000522842	0.000672463	0.000413588
Indole-3-propionic acid	3744	HMDB0002302	0.000221873	0.000186949		0.000168612	4.24879e-05	2.53346e-05	0.000367959	0.000246474		3.6684e-05	9.53814e-05	3.18324e-05		0.000142315		0.000108513	6.2344e-05	3.01129e-05
Indole-3-pyruvic acid	803	HMDB0060484	9.66532e-05	5.99155e-05	9.10731e-05	7.04922e-05	5.71807e-05	7.39567e-05	9.38293e-05	5.77893e-05	8.91657e-05	5.23405e-05	6.39901e-05	7.53819e-05	0.000172313	9.4305e-05	0.000135898	0.000132617	0.000140677	0.000108735
Indoleacrylic acid	5375048	HMDB0000734															1.74326e-05
Inosine	6021	HMDB0000195			0.00484839	0.00886305		0.00606582			0.0343196	0.0076708			0.00652819	0.0215421		0.00747187	0.00220173	0.00386341
Isatin	7054	HMDB0061933	0.000569717	0.00011228	7.4393e-05	0.000131371	0.000168561	9.84898e-05	0.000174599	4.15653e-05	1.42049e-05	7.52674e-05	0.000506149	2.64135e-05	0.000310763	0.000171949	0.000142932	0.000317712	0.000358446	0.000185608
Isethionic acid	7866	HMDB0003903	0.936196	2.16308	1.16535	1.27951	1.55507	1.68448	1.07055	1.99956	1.11176	1.34226	1.60191	1.49963	1.0557	1.97613	1.0568	0.974893	2.76529	1.64098
Isoamylamine	7894	HMDB0031659
Isobutylamine	6558	HMDB0034198
Isobutyric acid	6590	HMDB0001873	0.000411001	0.000155607		0.000154687			0.000156687				0.000235209
Isobutyrylglycine	10855600	HMDB0000730	3.79709e-05	8.56464e-06	1.26301e-05		6.0818e-06		1.52386e-05				1.45095e-05		2.53372e-05		1.08497e-05		4.13029e-05
Isocitric acid	1198	HMDB0000193	7.01359	6.32198	5.12414	3.94426	5.91027	6.31615	6.29989	11.1289	10.5881	4.41935	8.8429	8.19838	5.78398	6.75994	8.2437	5.1009	5.94448	7.59205
Isoglutamic acid	73064						0.229686						0.112406		0.0303206				0.0690493
Isonicotinamide	15074	HMDB0253663
Isonicotinic acid	5922	HMDB0060665
Isopropanolamine	4	HMDB0012136					0.000185312					0.000198053	0.000285135			0.000152047			0.000355323
Isovaleric acid	10430	HMDB0000718	0.000524745		0.000242255	0.000341957	0.000397208		0.000291965	0.000220006	0.000274057	0.000390717	0.000580592	0.000219068	0.000274117		0.000282313	0.000360734	0.000312724
Isovalerylalanine	129285	HMDB0000747																	7.18805e-05
Isovalerylcarnitine	6426851	HMDB0000688	0.000669244	0.000425893	0.00068778	0.000473789	0.000518159	0.000360005	0.000676117	0.000517886	0.000558309	0.000526722	0.000706548	0.000387665	0.000699073	0.000392859	0.000645109	0.000827428	0.00149861	0.000444089
Isovalerylglycine	546304	HMDB0000678	2.51355e-05																2.36167e-05
Kynurenic acid	3845	HMDB0000715													0.0218048		0.0165671		0.0180767
Kynurenine	846	HMDB0000684	1.6022	1.61467	1.43172	0.927037	2.40524	1.07572	1.54833	1.49242	1.40622	0.995954	1.85976	1.33999	2.01862	1.77419	1.71016	1.44443	2.85715	1.3151
Lactic acid	612	HMDB0000190	1424.38	1186.6	1389.33	1103.7	1602.2	1023.53	1197.05	1515.44	2097.44	1088.58	2578.33	1398.82	1296.93	1491.58	2279.39	1619.72	2032.62	1163.6
Lauric acid	3893	HMDB0000638	0.00405938	0.003587	0.00331522	0.003722	0.0033205	0.00363329	0.00352605	0.00323898	0.00323029	0.00402221	0.00301248	0.0034797	0.00356194	0.00332661	0.00350258	0.00356357	0.00276927	0.00336402
Lauroylcarnitine	168381	HMDB0002250	0.000157284	0.000677097	0.000475959	0.000577724	0.000148683	0.000303219	0.000489553	0.00133311	0.0005449	0.000331663	0.000173077	0.000378891	0.000331782	0.000378996	0.000413818	0.000451451	0.000183892	0.00056386
Leu	857	HMDB0000687	91.2667	81.9554	85.9076	92.2528	105.117	65.222	109.501	76.3059	84.9769	94.2401	95.8683	81.7404	116.923	84.4706	95.8488	103.687	80.4728	83.1596
Lidocaine	3676	HMDB0014426			1.94067e-05	1.71665e-05									6.22372e-06			5.98038e-06
Lumazine	10250	HMDB0254198	6.0012e-06	9.4353e-06								9.75388e-06	5.00768e-06	6.50058e-06
Lys	866	HMDB0000182	144.305	146.204	143.581	170.109	169.794	132.618	177.62	129.413	113.428	148.69	154.966	140.539	160.296	137.518	135.6	188.911	135.09	150.065
m-Hydroxybenzoic acid	7420	HMDB0002466										0.0296167								0.0967895
m-Toluic acid-1	7418	HMDB0062810	0.000115089	9.0123e-05	8.58823e-05	0.000118776	8.40958e-05	8.65373e-05	7.63578e-05	7.61123e-05	0.000102969	0.000123869	0.0001508	5.14065e-05	8.60565e-05	0.000421786	6.81448e-05	0.000104375	0.000123143	7.9631e-05
m-Toluic acid-2	7418	HMDB0062810			4.82721e-05			0.000249918	5.92442e-05					0.000305287			4.79721e-05	1.27787e-05		0.000202065
Maleic acid	444266	HMDB0000176																		0.328756
Malic acid	525	HMDB0000156	5.91394	6.69701	3.15728	7.66693	6.33703	3.84683	6.7172	8.06895	5.13182	6.45495	12.363	5.06061	6.71959	7.00333	5.32892	5.99027	7.57009	4.11814
Malonyl CoA_divalent	644066	HMDB0001175
Malonylcarnitine	22833583	HMDB0002095	4.7931e-05	5.3038e-05	2.82183e-05	2.64826e-05	4.74393e-05	3.39358e-05	4.18518e-05	5.27822e-05	2.68476e-05	4.47701e-05	4.56697e-05	9.99344e-06	5.41574e-05	5.79369e-05	3.52677e-05	1.71942e-05	0.000126162	3.33111e-05
Mannosamine	440049			1.4918e-05				7.38412e-06							6.0927e-05
Melamine	7955	HMDB0041922											1.97602e-05
Melatonin	896	HMDB0001389
Met	876	HMDB0000696	18.1775	13.2168	11.9569	14.6611	18.6581	9.69592	16.6847	14.6212	10.9313	14.4282	18.075	12.8209	19.7776	13.7597	12.325	19.695	13.9525	14.1364
Methionine sulfoxide	158980	HMDB0002005	2.1525	1.71334	1.21515	1.75032	2.37859	1.1044	1.89266	1.49543	1.23896	2.43165	2.23132	1.82632	2.25637	1.58964	1.50786	2.04995	1.7988	1.64845
Methylguanidine	10111	HMDB0001522		0.00943517						0.00941297					0.00462978				0.0214688
Mevalolactone	5325923	HMDB0006024	0.497972	0.415417	0.378006	0.253379	0.516723	0.309032	0.407899	0.332099	0.276567	0.45462	0.606337	0.36549	0.466411	0.354772	0.392126	0.407239	0.5816	0.404223
Mevalonic acid	134965	HMDB0000227	5.98094e-05	5.34042e-05	4.90594e-05	5.3931e-05	6.42142e-05	5.48673e-05	4.70965e-05	0.000227463	7.41484e-05	0.000111808	8.59414e-05	6.74774e-05	7.87567e-05	0.000247692	8.00906e-05	5.42684e-05	0.00014559	5.80774e-05
Minocycline_divalent	54675783	HMDB0015152		0.000876609						0.00309114						0.00327566
Monoethyl malonic acid	70615	HMDB0000576	0.000107051	8.61213e-05	6.21432e-05	9.21267e-05	0.000140716	8.32759e-05	9.99259e-05	8.40465e-05	9.60308e-05	0.000110103	8.39998e-05	8.75451e-05	0.000110514	9.05014e-05	0.000106911	9.4574e-05	8.60466e-05	9.86079e-05
Monomethyl glutaric acid	73917	HMDB0000858						0.000221364	0.000215596	0.000439157	0.000222147		0.000228106			0.000143346
Morpholine	8083	HMDB0031581	0.000165519	0.00013773	0.000144056	0.000160217	0.000193477	0.000160529	0.000131013	0.000174676	0.000153373	0.000104514	0.000140195	0.000187898	0.000190206	0.000142505	0.000166065	0.000151339	0.000103911	0.000146433
Mucic acid	3037582	HMDB0000639		0.0553917	0.0463602	0.0718233	0.0555326	0.0507218	0.0260305	0.053926	0.0612049	0.0654235		0.0727074	0.0368528	0.0364988	0.0647709	0.0212438	0.0185682	0.0455785
Muscimol	4266	HMDB0254955	0.000176872	0.000143621	0.000126027	0.000172431	0.000154521	0.000186499	0.000159126	0.000134656	0.000122113	0.000146863	0.000200144	0.000109369	0.000165966	0.000142994	0.000122516	0.000145534	0.000208973	0.000205597
myo-Inositol 1-phosphate	107737	HMDB0000213	1.84078e-05	3.79397e-05	3.31333e-05	2.16696e-05	2.49334e-05	2.11711e-05	1.48466e-05	4.40905e-05	4.08413e-05	3.18854e-05	2.80023e-05	2.55932e-05	4.70993e-05	3.32481e-05	3.53153e-05	2.84766e-05	2.73151e-05	2.36123e-05
myo-Inositol 2-phosphate	160886
myo-Inositol 3-phosphate	440194	HMDB0006814	1.84078e-05	3.79397e-05	3.31333e-05	2.16696e-05	2.49334e-05	2.11711e-05	1.48466e-05	4.40905e-05	4.08413e-05	3.18854e-05	2.80023e-05	2.55932e-05	4.70993e-05	3.32481e-05	3.53153e-05	2.84766e-05	2.73151e-05	2.36123e-05
Myristic acid	11005	HMDB0000806	0.00124282	0.0018135	0.00147318	0.00218999	0.00114625	0.00161436	0.00161117	0.00147082	0.00153001	0.00200268	0.00107	0.00143449	0.00147854	0.00150026	0.00146693	0.00128848	0.000863609	0.00139344
Myristoleic acid	5281119	HMDB0002000	6.14438e-05	0.000149101	7.08769e-05	0.000286257	2.9529e-05	0.000116861	0.000106204	0.000214247	7.833e-05	0.000105575	5.77273e-05	0.000116879	0.000102703	0.000151911	7.83421e-05	0.000108801	4.16529e-05	7.73858e-05
N-(1-Deoxy-1-fructosyl)valine	131752247	HMDB0037844	0.00262655	0.00145662	0.00293374	0.00101955	0.00259159	0.00120049	0.00199704	0.00148854	0.00238925	0.00269248	0.00129315	0.00158455	0.00359764	0.00190246	0.00225012	0.00202898	0.00158797	0.00152264
N-Acetyl-β-alanine	76406	HMDB0061880
N-Acetylalanine	88064	HMDB0000766	2.04121	2.32096	1.97232	1.87326	2.13069	1.96482	2.14024	2.08217	2.21991	1.69853	2.31599	1.73065	2.75101	2.23688	1.70267	1.69205	2.96998	1.94636
N-Acetylasparagine	99715	HMDB0006028	0.0351511	0.0662192					0.0253136	0.0403315					0.0528534	0.0617679	0.025485		0.0664409
N-Acetylaspartic acid	65065	HMDB0000812	0.266109	0.339461	0.208389	0.258084	0.28293	0.278883	0.267992	0.422135	0.206107	0.262341	0.351674	0.273131	0.304173	0.336996	0.173921	0.238684	0.438067	0.269293
N-Acetylaspartylglutamic acid	5255	HMDB0001067		2.51945e-05	2.92635e-05	3.15584e-05	3.23972e-05	1.86661e-05	2.3392e-05	1.75482e-05	2.59403e-05	2.17801e-05	1.68112e-05	1.44947e-05	3.43902e-05	8.844e-06	2.50789e-05	3.6941e-05	3.4692e-05	1.77058e-05
N-Acetylglucosamine	439174	HMDB0000215	1.8174	2.1945	1.44606	0.992189	1.67539	1.50684	1.3063	1.61855	1.1078	1.45093	1.71279	1.36386	1.6769	2.31954	1.31201	1.12056	2.04421	1.50755
N-Acetylglucosamine 1-phosphate	440272	HMDB0001367	4.77278e-05	9.94091e-05	3.95718e-05	3.96252e-05	3.38378e-05	8.17423e-05	4.56249e-05	0.000111581	0.000101805	4.26468e-05	5.62234e-05	0.000169612	0.000103744	9.21838e-05	6.76621e-05	2.08328e-05	4.44531e-05	7.04223e-05
N-Acetylglucosylamine	439454	HMDB0001104	0.000100904	1.6397e-05	7.80104e-05	7.72025e-05	0.000124426	0.000103106	0.000105138		0.000111178	0.000106981	0.000113844	9.95925e-05	9.84468e-05	2.34399e-05	0.000128801	8.18053e-05	0.000152281	9.07256e-05
N-Acetylglutamic acid	70914	HMDB0001138	0.0793926	0.0845523	0.052096		0.0650904	0.0350711	0.0711727	0.113849	0.0678156	0.0653789	0.0783687	0.0771449	0.0813126	0.0834159	0.0681072	0.0589357	0.0855081	0.0719467
N-Acetylglutamine	25561	HMDB0006029	0.0494096	0.0500428	0.0337588		0.047201	0.0273829	0.0462863	0.0490635	0.0360598		0.0291301			0.0720031	0.0211472	0.0273415	0.0711836	0.0293063
N-Acetylglycine	10972	HMDB0000532	1.26188	2.91616	1.58488	1.03632	1.78409	2.051	3.75261	5.09914	1.6758	0.978705	1.36497	1.52159	1.81736	2.03787	1.3429	1.0245	2.52315	2.40912
N-Acetylhistidine	75619	HMDB0032055	0.0327999	0.0482945	0.0247798	0.0138488	0.0542554	0.0302071	0.0227907	0.0500501	0.0333037	0.023939	0.067379	0.0232662	0.0376874	0.0575105	0.0337127	0.0162357	0.0874755	0.0259456
N-Acetylisoleucine	7036275	HMDB0061684																	7.18805e-05
N-Acetylleucine	70912	HMDB0011756	0.0231596	0.0122303		0.00663917			0.0218085	0.0290939	0.00972661		0.0229211	0.0127465	0.0262119	0.0257515		0.0122303	0.0450153	0.0152019
N-Acetyllysine	92907	HMDB0000446	0.000247178	0.000383255	0.000301906	0.000255362	0.00027218	0.000315263	0.000319103	0.000323355	0.000310675	0.000383935	0.000296638	0.000336691	0.000455174	0.000398394	0.000301178	0.000294778	0.000302308	0.000333967
N-Acetylmethionine	448580	HMDB0011745	0.0108289	0.0293706	0.0191136	0.0250647	0.0298256	0.0196362	0.0291668	0.0222169		0.0295368	0.030263		0.0412711	0.0325452	0.0232699	0.0225329	0.0381704
N-Acetylmuramic acid	5462244	HMDB0060493	7.43426e-05	7.94188e-05	9.31148e-05	5.03867e-05	6.30604e-05	2.28434e-05	8.18521e-05	5.84525e-05	5.34223e-05	7.63076e-05	9.52967e-05	3.74233e-05	0.000113159	8.41311e-05	4.51602e-05	0.000120729	7.6794e-05	4.78601e-05
N-Acetylneuraminic acid	439197	HMDB0000230	0.410787	0.531977	0.36491	0.313385	0.622835	0.449416	0.42854	0.634936	0.487725	0.337604	0.777521	0.566655	0.484851	0.629993	0.479641	0.280345	1.55075	0.429852
N-Acetylornithine	439232	HMDB0003357	0.0161366	0.015066	0.00960235	0.0154462	0.0136287	0.0274263	0.0270206	0.0141935	0.0146242	0.032406	0.0172756	0.037479	0.0606208	0.0175523	0.0128957	0.025383	0.0120774	0.0292245
N-Acetylphenylalanine	74839	HMDB0000512							7.2784e-06				2.42813e-05		9.29632e-06				2.33394e-05	1.12535e-05
N-Acetylputrescine	122356	HMDB0002064	0.0775988	0.0598722	0.0497823	0.0541816	0.0751776	0.0356459	0.0887367	0.063573	0.0509609	0.0646836	0.0837272	0.0594832	0.0842909	0.077049	0.0440927	0.118163	0.109649	0.0467274
N-Acetylserine	65249	HMDB0002931	0.000271642	0.000237056	0.000293499		0.000264712	0.00017219	0.000361915	0.000298427	0.00023958	0.000154299	0.000332841	0.000289948	0.000413346	0.00023053	0.000244659	0.000304528	0.000467839	0.000305811
N-Acetyltaurine	159864	HMDB0240253	0.000167579	0.000230327	0.000128463	0.00011471	0.000271426	0.000135423	0.000181011	0.000210206	0.000145795	0.000135325	0.00029987	0.00015642	0.000208562	0.000186356	0.000150747	0.00011322	0.000413485	0.000116086
N-Acetylthreonine	152204	HMDB0062557	0.000264275	0.000294367	0.00024086	0.000167733	0.000323424	0.000262311	0.000268051	0.000283424	0.000218365	0.000182886	0.000413906	0.000231071	0.000409381	0.000216951	0.000244643	0.000176147	0.000649117	0.000212697
N-Acetyltryptophan	439917	HMDB0013713	0.0104154	0.00872147	0.0122125		0.0136571		0.0101748		0.00903978			0.00524933	0.0121584	0.0123581	0.00921207	0.0146337	0.0259573
N-Acetyltyrosine	68310	HMDB0000866					9.44538e-06						8.62098e-06			9.8747e-06		6.43624e-06	1.56652e-05	8.44874e-06
N-Acetylvaline	66789	HMDB0011757	3.03344e-05	2.42018e-05	3.36937e-05	2.41418e-05	2.78929e-05		2.4784e-05	2.6939e-05	2.4304e-05	2.16193e-05	3.69127e-05		3.19819e-05	3.73576e-05	3.92232e-05	3.05927e-05	4.84817e-05	3.20127e-05
N-Butyrylglycine	88412	HMDB0000808	3.79709e-05	8.56464e-06	1.26301e-05		6.0818e-06		1.52386e-05				1.45095e-05		2.53372e-05		1.08497e-05		4.13029e-05
N-Carbamoylaspartic acid	93072	HMDB0000828
N-Ethylglycine	316542
N-Ethylmaleimide_+H2O	4362	HMDB0255137								1.87383e-05			2.49097e-05						1.45359e-05
N-Formylanthranilic acid	101399	HMDB0004089	8.12535e-05	4.62639e-05	2.39326e-05	4.47687e-05	8.76614e-05	2.22953e-05	6.68408e-05	4.13817e-05		4.85582e-05	7.1559e-05	2.64438e-05	6.11561e-05	4.34686e-05	2.25866e-05	4.95438e-05	8.12255e-05	2.45103e-05
N-Formylaspartic acid	88052	HMDB0060495				2.7604e-05	3.21169e-05			2.7968e-05	3.72996e-05	4.36825e-05		3.92195e-05	1.80124e-05		2.63641e-05
N-Formylmethionine	439750	HMDB0001015	0.0922503	0.100279	0.0561992	0.0561017	0.0856049	0.0627287	0.0879071	0.0841761	0.0632866	0.0524924	0.0962017	0.0813623	0.0966753	0.103113	0.0758504	0.062207	0.130591	0.076117
N-Glycolylneuraminic acid	440001	HMDB0000833
N-Hexanoylglycine	99463	HMDB0000701																	7.18805e-05
N-Methylalanine	5288725	HMDB0094692
N-Methylaniline	7515	HMDB0255185								0.000156617	3.56516e-05	2.03662e-05	2.69595e-05	5.0882e-05
N-Methylanthranilic acid	67069	HMDB0032609
N-Methylglutamic acid	439377	HMDB0062660					0.00314316					0.0139162			0.00771816	0.00355159
N-Methylnicotinamide	64950	HMDB0003152
N-Methylphenylethanolamine	913	HMDB0001387				6.6895e-06			9.31254e-06				4.60594e-06					1.01561e-05		3.25476e-05
N-Methylproline	557		0.000344984	0.00111574	0.000233382		0.000264256	0.000374462	0.000274608	0.00113894	0.000335913	0.00999459	0.000446821	0.00056186	0.00465115	0.000657196	0.000769896	0.000361655	0.000210521	0.000767011
N-Methylputrescine	439791	HMDB0003661				0.0037681
N-Methylserotonin	150885	HMDB0004369	0.00779545						0.0040303			0.00191302			0.00234214
N-Methyltryptamine	6088	HMDB0004370
N-Methyltryptophan	160511
N-α-Acetylarginine	67427	HMDB0004620	0.000663292	0.000666915	0.000334189	0.000285094	0.000328364	0.000353555	0.000518912	0.000429684	0.000304442	0.000381379	0.000320694	0.000290055	0.000660784	0.000774526	0.000367024	0.000311461	0.000329631	0.000319088
N,N-Dimethylglycine	673	HMDB0000092	3.03942	5.95471	3.92614	2.75266	3.321	2.88799	3.13014	7.73192	3.04687	4.56389	5.15772	3.43145	3.5842	6.72254	4.1056	3.36358	4.7008	3.30712
N,N-Dimethylhistidine	440274
N’-Formylkynurenine	910	HMDB0001200	6.34614e-05	7.73622e-05	8.63962e-05	9.18821e-05	9.5144e-05	9.51288e-05	7.33357e-05	6.30584e-05	8.33571e-05	0.000114356	6.10109e-05	5.58071e-05	8.89475e-05	8.16234e-05	0.000104578	8.15747e-05	9.77049e-05	9.65439e-05
N1-Acetylspermidine	496	HMDB0001276	0.000250222	0.000236943	0.000134451	0.000308437	0.000296511	0.000146467	0.000306425	0.000331261	0.000133944	0.00023775	0.000489404	0.000160177	0.00026247	0.00019564	0.000101671	0.000204636	0.000418997	0.000174396
N1-Acetylspermine	916	HMDB0001186
N1-Methyl-4-pyridone-5-carboxamide	440810	HMDB0004194	0.00112036	0.000873534	0.00182144	0.00139337	0.00320531	0.00130488	0.00893903	0.0420308	0.0246576	0.0130318	0.0170578	0.0116108	0.00153255	0.000854454	0.00113044	0.000635594	0.00795315	0.00129715
N1-Methylguanosine	96373	HMDB0001563	9.53989e-05	7.48813e-05	0.000105963	0.000138272	6.22172e-05	0.000111579	8.95839e-05	5.95556e-05	0.000152403	0.000124695	3.07819e-05	7.27354e-05	0.000160743	0.000106959	7.18321e-05	0.000110068	8.98067e-05	0.000100193
N1,N12-Diacetylspermine	132680	HMDB0002172	9.16104e-06				8.93556e-06						8.64312e-06						7.40102e-06
N1,N8-Diacetylspermidine	389613	HMDB0041947	0.00193125	0.000221948			0.00114055	0.000636669	0.000722125	0.00176993	0.000844932	0.000267398	0.00273285			0.000419379	0.000378988	0.00045077	0.00273242	0.000668092
N2-Acetylaminoadipic acid	443992				7.95972e-06					1.55274e-05			7.41362e-06	5.81692e-06		1.17898e-05	2.06359e-05	1.84295e-05	1.07781e-05
N2-Phenylacetylglutamine	92258	HMDB0006344	2.74846	1.28867	0.49195	1.34535	2.442	0.611098	1.27189	1.58461	0.483665	1.24472	7.97371	0.615696	2.2461	1.17131	1.00357	1.29761	9.0131	1.21462
N2-Succinylornithine	127370	HMDB0001199		7.94896e-06	2.8037e-05		6.11598e-06	1.49455e-05	1.19936e-05	1.01841e-05		6.97476e-06		6.3666e-06	1.00408e-05	5.24912e-06			1.13654e-05
N2,N2-Dimethylguanosine	135501639	HMDB0004824	0.000145071	0.000147639	9.59836e-05	0.000103198	0.000120524	0.00016931	0.00013955	0.000138215	0.000110118	0.000143598	0.000174724	0.000138282	0.000159242	0.000150452	0.000114593	0.000132761	0.000246122	0.000125648
N4-Acetylcytidine	107461	HMDB0005923	0.000119238	0.000183089	0.000100204	7.85497e-05	0.00015598	0.000131478	8.69218e-05	0.000184868	8.82674e-05	0.000116373	0.000167548	0.000111891	0.000146535	0.000193894	0.000127122	9.04125e-05	0.000242633	0.000109506
N5-Ethylglutamine	439378	HMDB0034365	0.167695	0.123471	0.372955		0.103303	3.81035			2.48711		1.41864	3.67353	0.142657		5.6717
N6-Acetyllysine	92832	HMDB0000206	0.209076	0.22263	0.204436	0.173037	0.211694	0.207486	0.200633	0.216348	0.185396	0.170337	0.273921	0.182866	0.21217	0.226172	0.200717	0.157716	0.27827	0.199608
N6-Methyl-2'-deoxyadenosine	168948		1.18494e-05	4.69944e-06	6.0501e-06	7.35464e-06	1.66645e-05			8.30664e-06		6.2665e-06	3.06666e-06							8.24702e-06
N6-Methyladenosine	1869	HMDB0004044	1.80987e-05	2.45391e-05	1.49924e-05	6.32516e-06	2.61598e-05	2.08535e-05	1.68424e-05	2.45596e-05	1.57396e-05	2.915e-05	2.43344e-05	2.08185e-05	1.0382e-05	1.96206e-05	1.34874e-05	1.68985e-05	2.95256e-05	1.28907e-05
N6-Methyllysine	164795	HMDB0002038	8.53573	1.34927	2.34095	6.68714	2.87254	7.94405	10.762	1.37807	2.68011	6.37923	3.49011	8.47182	14.7478	1.60214	2.55661	5.18971	2.92986	10.0976
N6,N6,N6-Trimethyllysine	440120	HMDB0001325	0.00464834	0.00267446	0.00448926	0.00421547	0.00420146	0.00260675	0.00455958	0.00283709	0.0025681	0.00552288	0.00450088	0.00333827	0.00518882	0.00294322	0.00321474	0.0058829	0.00498866	0.00313459
N8-Acetylspermidine	123689	HMDB0002189	7.60056e-05	5.00945e-05	3.93235e-05	3.93702e-05	6.59988e-05	3.23982e-05	5.37884e-05	3.98559e-05	2.94696e-05	3.28376e-05	7.38662e-05	3.85369e-05	7.77147e-05	5.28804e-05	2.41071e-05	5.39688e-05	0.000134331	4.68352e-05
NAD+	5893	HMDB0000902	0.0560511	0.0746674	0.038624			0.0380324	0.0230306	0.162045	0.144054	0.0393391	0.100353	0.126866	0.0587592	0.0471874	0.074433			0.0187759
NADP+	5886	HMDB0000217
Neopterin	135398721	HMDB0000845	7.02278e-06	5.76682e-06			3.16829e-05		4.459e-06				8.64312e-06				7.93892e-06		2.83132e-05
Nicotinamide	936	HMDB0001406	0.338105	0.224377	0.357013	0.219203	0.295596	0.295228	0.693233	9.53171	3.07032	0.93819	1.64135	4.14758	0.244933	0.195952	0.445258	0.285072	0.425164	0.374894
Nicotinamide N-oxide	72661	HMDB0002730			3.39733e-05			5.4858e-05	2.89834e-05	0.000689319	0.000878678	0.000314007	0.000251716	0.00131562	2.25019e-05		2.70862e-05	3.45538e-05	2.56267e-05	5.40629e-05
Nicotinamide riboside	439924	HMDB0000855	6.51157e-05	6.71181e-05	5.08714e-05	5.0508e-05	8.48858e-05	4.01947e-05	9.09149e-05	0.00018542	0.000107104	8.07948e-05	0.000117352	0.000103834	7.26875e-05	7.23623e-05	4.77648e-05	7.17194e-05	8.08182e-05	4.72169e-05
Nicotine	89594	HMDB0001934
Nicotinic acid	938	HMDB0001488								0.00784723	0.00377159
Noradrenaline	439260	HMDB0000216
Normetanephrine_-H2O	688100
Nω-Methylarginine	132862	HMDB0029416	0.133752	0.0777361	0.0976318	0.0843015	0.099652	0.0818133	0.10182	0.0631469	0.0834045	0.0856196	0.0974737	0.100698	0.132592	0.0963482	0.0907178	0.104474	0.0948421	0.100066
O-Acetylcarnitine	439756	HMDB0000201	7.21679	10.627	10.7186	11.6815	8.20026	10.5618	13.8032	15.8162	10.2927	9.19919	4.45656	8.62846	11.2772	10.201	10.0937	8.3275	7.20626	11.6656
O-Acetylserine	99478	HMDB0003011
o-Coumaric acid	637540	HMDB0002641
o-Hydroxybenzoic acid	338	HMDB0001895	6.61385	0.193663	0.383047	0.0921795	0.0838497	0.274596	0.760106	0.157233	0.211671	0.18681	0.0700577	0.129674	3.30631	0.268819	0.349258	0.229207	0.348082	0.182689
o-Hydroxyhippuric acid	10253	HMDB0000840	0.237231						0.0469624					0.00741729	0.197583		0.0126333		0.0288988
o-Methoxyphenyl sulfate	22473	HMDB0060013		2.93196e-05		4.81723e-05			0.000141642	3.94725e-05	3.37871e-05		0.000151633	3.34026e-05	9.93272e-06	2.39187e-05	6.39368e-05	4.73867e-05	6.46819e-05	0.00124098
O-Phosphoserine	68841	HMDB0000272
O-Succinylhomoserine	439406												2.38295e-05			1.17964e-05			1.60945e-05
O-Sulfoserine	164701		0.000138717	0.000183243	0.000193495	0.000131383	0.00013421	0.000183511	0.000102284	8.63585e-05	0.000134261		0.000148823	0.000136168	0.000171314	0.000177651	0.000142853	0.000135589	0.000131887	0.000177071
o-Toluic acid-1	8373	HMDB0002340	0.000115089	9.0123e-05	8.58823e-05	0.000118776	8.40958e-05	8.65373e-05	7.63578e-05	7.61123e-05	0.000102969	0.000123869	0.0001508	5.14065e-05	8.60565e-05	0.000421786	6.81448e-05	0.000104375	0.000123143	7.9631e-05
o-Toluic acid-2	8373	HMDB0002340			4.82721e-05			0.000249918	5.92442e-05					0.000305287			4.79721e-05	1.27787e-05		0.000202065
Octanoic acid	379	HMDB0000482	0.000245965	0.000279143	0.000191294	0.000390341	0.00020888	0.000216416	0.000317903	0.000357255	0.000229783	0.000319202	0.000326368	0.000299648	0.000293814	0.000259741	0.00024279	0.000323037	0.000222437	0.000546488
Octanoylcarnitine	11953814	HMDB0000791	0.00242317	0.00663826	0.00479835	0.00452283	0.00142719	0.00244815	0.00464582	0.0122506	0.00623552	0.00372495	0.00145813	0.00298342	0.0032718	0.00427168	0.00296607	0.0033048	0.00144795	0.00523699
Octopine	440237						1.57813e-05						0.000127539	0.000162889				7.60756e-05	8.40848e-06
Ophthalmic acid	7018721	HMDB0005765	0.000224807	6.50598e-05	0.000582116	0.000420472	0.000160761	4.34689e-05	0.000124866	5.69856e-05	6.00813e-05	0.000279279	0.000192101	6.66275e-05	0.000261656	8.85143e-05	0.000105692	0.000188419	0.000281496	0.000108533
Ornithine	389	HMDB0000214	66.424	53.9707	35.7568	48.0226	56.585	50.0654	73.6944	53.2788	36.8245	50.4418	63.7044	62.5326	64.7882	50.222	51.4537	77.0304	56.2249	60.7784
Orotic acid	967	HMDB0000226	0.0333086	0.0617719	0.0318073	0.0541085	0.0511857	0.0677582	0.0218964	0.0629771	0.0331846	0.0613486	0.0427262	0.0584227	0.0333566	0.0474209	0.0353527	0.0629838	0.0362073	0.0705871
Orotidine	92751	HMDB0000788	1.29975e-05	3.05035e-05	1.89219e-05		3.49394e-05	1.64248e-05	2.60227e-05	2.04553e-05		1.22988e-05	2.9951e-05	1.9128e-05	2.20491e-05	2.47366e-05	2.96327e-05	2.01411e-05	6.53621e-05	1.38993e-05
Oxamic acid	974
Oxypurinol	4644	HMDB0000786	4.50015e-05							1.00293e-05	2.24496e-05	5.1292e-05		3.10592e-05	6.83685e-05					4.51383e-05
p-Aminobenzoic acid	978	HMDB0001392
p-Anisic acid	7478	HMDB0001101	0.0796281												0.144199				0.181832
p-Coumaric acid	637542	HMDB0002035
p-Cresol glucuronide	154035	HMDB0011686	0.00035408				8.82481e-05		2.21136e-05	3.3931e-05			0.000188278	1.69452e-05			5.73735e-05	3.61555e-05		2.14569e-05
p-Cresol sulfate	4615423	HMDB0011635	0.0746234	0.0215788	0.00458901	0.000255355	0.0286348	0.00959972	0.0305528	0.038851	0.00465372	0.000307353	0.0516259	0.0140371	0.000842197	0.0124098	0.0285126	0.0169092	0.00074468	0.0158446
p-Hydroxybenzoic acid	135	HMDB0000500	0.0345506	0.0338078		0.0133552				0.0316742		0.0420806	0.024447				0.0549517			0.0164653
p-Hydroxymandelic acid	328	HMDB0000822	0.064609	0.0508412	0.0493923	0.0400406	0.0576523		0.03436	0.0500294	0.0409932	0.0918904	0.0545773		0.0694901	0.0732209	0.0599751	0.059006
p-Hydroxyphenylacetic acid	127	HMDB0000020	0.208663	0.55338	0.284901	0.870873	0.514108			0.44261		1.27111	3.19125	0.129309	1.26991	0.256462	0.38411	0.435839	5.59185
p-Hydroxyphenylpyruvic acid	979	HMDB0000707	0.000153743	8.85199e-05	9.2968e-05	8.86411e-05	0.000130599	8.88271e-05	9.34032e-05	8.37551e-05	5.95384e-05	9.41061e-05	0.000113019	4.08552e-05	0.000177909	0.000123577	0.000120788	0.000127623	0.000120111	8.49849e-05
p-Sulfobenzoic acid	69469							4.12528e-05												4.38464e-05
p-Toluic acid-1	7470	HMDB0029635	0.000115089	9.0123e-05	8.58823e-05	0.000118776	8.40958e-05	8.65373e-05	7.63578e-05	7.61123e-05	0.000102969	0.000123869	0.0001508	5.14065e-05	8.60565e-05	0.000421786	6.81448e-05	0.000104375	0.000123143	7.9631e-05
p-Toluic acid-2	7470	HMDB0029635			4.82721e-05			0.000249918	5.92442e-05					0.000305287			4.79721e-05	1.27787e-05		0.000202065
Pantothenic acid	6613	HMDB0000210	0.145113	0.262659	0.148236	0.693507	0.111705	0.175669	0.144008	0.235871	0.168597	0.210802	0.101437	0.154948	0.228325	0.222649	0.119264	0.131254	0.145933	0.154601
Paraxanthine	4687	HMDB0001860	4.18366	4.07489	4.473	0.0323506	1.59126	10.2279	0.869502	2.86199	4.87801	6.37809	2.18493	7.52465	7.95861	1.86353	12.4139	11.111	0.044323	4.82038
Pelargonic acid	8158	HMDB0000847	0.213639	0.200226	0.169195	0.212228	0.218757	0.207909	0.233529	0.211261	0.208979	0.20448	0.182983	0.243767	0.1725	0.204983	0.176691	0.20971	0.16276	0.20751
Perillic acid	1256	HMDB0004586
Phe	994	HMDB0000159	54.5204	44.0462	48.1437	51.4625	52.8033	35.4381	52.204	44.216	49.7343	47.029	57.9195	47.4883	55.7519	43.9586	50.9728	55.3176	48.8272	48.1939
Phenaceturic acid	68144	HMDB0000821
Phenol	996	HMDB0000228	0.000396447	0.000250533	0.000259061	0.000265097	0.000298934	0.000223043	0.000256891	0.000269272	0.000240851	0.000280073	0.000322584	0.000284606	0.000207695	0.000278307	0.000268867	0.000356537	0.00022105	0.000266091
Phenol sulphate	74426	HMDB0060015	0.00758962	0.0022539	0.00281163	0.000624325	0.00932771	0.0115578	0.0168599	0.00203552	0.00202531	0.000736401	0.0260398	0.00726001	0.0358916	0.0296825	0.00547318	0.000866923	0.0299225	0.0235514
Phenoxyacetic acid	19188	HMDB0031609	0.0567807	1.02603	0.515811		0.752043	0.163565	0.17501	1.01312	0.239538	0.573975	0.543513	0.236469	0.172455	0.899655	0.576513	0.192765	0.424332	0.378353
Phenylhydrazine	7516	HMDB0256439
Phenylpropionylglycine	152323	HMDB0000860							7.2784e-06				2.42813e-05		9.29632e-06				2.33394e-05	1.12535e-05
Phenylpyruvic acid	997	HMDB0000205	7.74493e-05	4.07884e-05	6.04219e-05	2.32807e-05		2.47309e-05		2.16764e-05	7.45266e-05		3.69763e-05	2.39041e-05	7.34846e-05	5.69142e-05	9.70925e-05		4.04509e-05	2.94704e-05
Phosphocreatine	9548602	HMDB0001511	1.22472	1.17883	1.02641	1.30414	0.947974	0.814701	1.03215	1.22505	1.42274	1.23276	0.696986	1.02055	1.56012	1.10623	1.40798	0.974985	0.5822	1.01178
Phosphoenolpyruvic acid	1005	HMDB0000263							0.113863	0.0423393
Phosphorylcholine	1014	HMDB0001565	0.524241	0.641325	0.562471	0.555256	0.475019	0.479926	0.342095	0.561423	0.593332	0.768714	0.466743	0.862088	0.938499	0.599022	0.759986	0.540936	0.361304	0.504413
Phthalic acid	1017	HMDB0002107						1.86314e-05	1.24261e-05	1.57072e-05	2.18533e-05	2.24877e-05		9.92086e-06		2.02149e-05
Picolinamide	15070	HMDB0256533																		2.11e-05
Picolinic acid	1018	HMDB0002243	0.0654885	0.0373913	0.04298	0.141635	0.0266814	0.017375	0.0342752	0.0434191	0.0399341	0.212579	0.181736	0.00852758	0.0584308	0.0375121	0.0454548	0.0953766	0.0293588	0.0353808
Pimelic acid	385	HMDB0000857
Pipecolic acid	439227	HMDB0000716	1.07359	0.92287	0.958073	0.955193	0.414697	0.627387	0.792214	1.05445	1.0537	1.24816	0.767671	0.814205	0.961348	2.11986	1.01941	1.38326	0.515853	0.709265
Piperidine	8082	HMDB0034301	0.0465978	0.0116259	0.0155611			0.0171071	0.0282019	0.0224541			0.30612		0.0292895	0.0198885		0.0224183	0.464351	0.0344897
Porphobilinogen	1021	HMDB0000245	2.47903e-05	4.29219e-05		2.72994e-05	6.42337e-05	1.08111e-05	5.40965e-05			1.91235e-05	9.84669e-05	4.06292e-05	3.18571e-05	2.95177e-05	3.03961e-05	4.07863e-05	0.000208476	5.60463e-05
Pro	614	HMDB0000162	83.319	68.2252	82.4576	73.4525	123.961	64.7852	75.4297	64.4121	78.9024	79.9782	167.994	90.9902	106.594	82.9848	91.0819	114.112	114.908	75.199
Propionic acid	1032	HMDB0000237
Propionylcarnitine	188824	HMDB0000824	0.00447106	0.00443384	0.00524541	0.00461888	0.00470069	0.0036134	0.00558263	0.00494213	0.0041572	0.00573432	0.00300797	0.00378792	0.00746374	0.00499398	0.00516194	0.00526518	0.00581998	0.00515647
Prostaglandin E2	5280360	HMDB0001220																		4.24233e-05
Prostaglandin F2α	5280363	HMDB0001139							0.000155022								1.48164e-05
PRPP	7339	HMDB0000280
Pterin	73000	HMDB0000802						0.00477214									0.00735449
Putrescine	1045	HMDB0001414	0.108094	0.143127	0.0493017	0.156269	0.116209	0.0430567	0.193397	0.17153	0.0424155	0.115406	0.0954755	0.0851532	0.143407	0.141995	0.0388217	0.112538	0.111499	0.0727727
Pyridine-2-carboxylic acid butyl ester	79285																7.44174e-06
Pyridoxal	1050	HMDB0001545	0.00145105	0.00184891	0.00427151	0.0738913	0.907188	0.00323874	0.0016334	0.00274507	0.00375524	0.0152755	0.300565	0.00336781	0.00337344	0.00216933		0.00402439	0.419559	0.00917951
Pyridoxamine	1052	HMDB0001431					0.0105622						0.00227204						0.0051165
Pyridoxine	1054	HMDB0000239					0.035263												0.0322729
Pyrocatechol sulfate	3083879	HMDB0059724	0.00195797	0.0015855	0.000834897	0.000993704	0.000807061	0.00499079	0.00321186	0.00108422	0.00499377	0.00168489	0.00155108	0.00346429	0.000982409	0.00450252	0.00617692	0.00199532	0.00169088	0.012714
Pyroglutamine	134508	HMDB0062558	9.16186e-05	8.61454e-05	7.56283e-05	9.95968e-05	0.000109507	0.00010519	0.000100056	7.72098e-05	8.48957e-05	9.4421e-05	9.79142e-05	8.38423e-05	8.99438e-05	8.10222e-05	9.66631e-05	6.95238e-05	9.45255e-05	0.000111859
Pyrraline	122228	HMDB0033143	0.000167426	5.97338e-05	5.26632e-05		9.15035e-05	0.000169516	3.32475e-05	4.47598e-05	5.53124e-05	1.68942e-05	0.000158603	3.79085e-05	0.000170984	7.99392e-05	2.98624e-05	3.02428e-05	6.18555e-05	4.16126e-05
Pyrrole-2-carboxylic acid	12473	HMDB0004230																		1.54951e-05
Pyruvic acid	1060	HMDB0000243	122.904	138.451	141.887	115.012	102.604	113.834	115.876	162.671	178.992	98.6541	255.263	161.68	105.122	135.035	228.961	172.382	175.761	133.059
Quinic acid	6508	HMDB0003072	0.0570732	0.477134	0.320403	0.0185144	0.454526	1.90275	0.0386419	0.487005	0.962506	0.567574	0.31495	3.59369	0.0788695	0.728022	1.37269	1.58313	0.0554039	5.06403
Quinolinic acid	1066	HMDB0000232	0.421709	0.241534	0.240554	0.240708	0.386937	0.178363	0.307887	0.230678	0.223983	0.225303	0.262462	0.185455	0.400096	0.257639	0.297032	0.264541	0.455242	0.233467
Retinoic acid	444795	HMDB0001852	9.78015e-05	8.87665e-05	8.44612e-05	0.000116538	8.35482e-05	0.000218838	0.000102449	9.34683e-05	9.40745e-05	0.000154275	0.000133381	9.76563e-05	9.29508e-05	0.000106879	0.000106553	0.000121427	0.000204817	0.000103409
Riboflavin	493570	HMDB0000244				0.0199648		0.00780615						0.00190138						0.00957238
Ribose 5-phosphate	439167	HMDB0001548
Ribulose 5-phosphate	439184	HMDB0000618		0.0382448				0.0155281	0.118453	0.0589287	0.0781069		0.0985652	0.0664598	0.0497525	0.0462982	0.0574392	0.0159804	0.0599051
S-Adenosylhomocysteine	439155	HMDB0000939	2.09939e-05	2.56757e-05	9.89938e-06	9.05772e-06	2.14495e-05	1.74853e-05	4.77939e-05	1.82466e-05	1.53039e-05	1.26908e-05	3.37133e-05	2.28883e-05	2.14191e-05	2.23685e-05	2.53401e-05	2.15203e-05	5.96705e-05	2.13726e-05
S-Adenosylmethionine	34755	HMDB0001185	0.0284313	0.0307354	0.0286577	0.030005	0.0543487	0.0213811	0.010474	0.0249523	0.0200849	0.0311579	0.035534	0.0307285	0.041822	0.0345789	0.029345	0.0295618	0.0638518	0.0321557
S-Allylcysteine	98280	HMDB0034323	0.000367711	0.000212622	6.39792e-05	0.000377628	0.000125148	4.56469e-05	0.000136831	0.000192978	3.24762e-05	0.00143802	0.000262718	7.46066e-05	0.00289617	0.000453521	0.000402109	0.000806569	0.00123198	0.000294791
S-Carboxymethylcysteine	193653		9.02703e-05	6.14533e-05	9.94029e-05	7.91767e-05	8.21781e-05	7.63013e-05	8.38794e-05	4.61849e-05	6.63105e-05	9.96483e-05	3.56702e-05	5.7803e-05	0.000145562	6.43036e-05	7.43856e-05	8.35599e-05	2.1261e-05	8.01421e-05
S-Methylcysteine	24417	HMDB0002108	5.89351	3.00827	2.06469	3.71499	3.16365	2.54205	5.41084	4.08427	8.36874	11.2892	7.56395	5.9557	10.8411	3.21361	2.90541	4.70278	3.36931	6.65681
S-Methylglutathione	115260												2.5997e-05		1.15467e-05
S-Methylmethionine	145692		1.34624e-05	3.37376e-05			4.92803e-05	5.54261e-05	6.01869e-05	1.73179e-05	7.26534e-06	3.45158e-05		5.77984e-05	7.71142e-05	0.000155751	5.27803e-05	4.52463e-05		9.982e-05
S-Sulfocysteine	115015	HMDB0000731	0.000120154	0.000111069	9.18004e-05	7.86118e-05	0.000132183	6.71286e-05	9.47271e-05	9.59849e-05	0.000113143	0.000114059	0.000264384	5.98464e-05	0.000123048	9.05214e-05	0.000112503	6.67423e-05	0.000179166	8.80383e-05
Saccharopine	160556	HMDB0000279	1.45708e-05	5.82148e-06	3.09293e-05	2.19071e-05	4.25922e-05	2.04736e-05	7.06878e-06	1.24219e-05	2.43748e-05	1.39726e-05	6.7713e-05	8.63972e-06	3.45854e-05	1.19358e-05	2.34866e-05	2.94908e-05	5.81877e-05	1.50342e-05
Salsolinol	91588	HMDB0042012	6.62572e-06	3.61638e-05	1.72438e-05	8.01554e-06	8.05238e-06	2.16531e-05	7.1496e-06	4.64932e-05	7.79916e-06	5.77766e-06	5.55658e-06	2.12436e-05		3.51175e-05	1.39011e-05		7.92002e-06	3.09368e-05
Sarcosine	1088	HMDB0000271	3.81127	2.32559	3.80138	2.62904	3.35271	2.20561	2.55549	2.54228	3.43085	4.03574	3.85775	2.53159	3.49536	2.92329	4.14942	4.69709	3.01697	2.81743
SDMA	169148	HMDB0003334	0.00345782	0.00460016	0.00243486	0.00303985	0.00422389	0.00294248	0.00373834	0.00448731	0.00297733	0.00258916	0.00395777	0.00305743	0.00385884	0.00538204	0.00311722	0.00267648	0.00548642	0.00304749
Sebacic acid	5192	HMDB0000792	0.0102118	0.00921879	0.00360713	0.0286929		0.0175744	0.0171827		0.00575407	0.0336439	0.0224919	0.0119672	0.0122393	0.0126491	0.00539964	0.0145507	0.0103387
Sedoheptulose 7-phosphate	165007	HMDB0001068		0.0301955	0.0111952	0.0132904		0.013015	0.017879	0.0424795	0.046687		0.017073	0.0640905	0.0270685	0.0238514	0.0257707		0.0211839
Ser	617	HMDB0000187	104.491	75.5191	67.0925	88.5816	90.5585	79.0311	118.995	72.9243	50.9853	81.6393	96.0303	78.4158	107.035	72.8351	70.3916	94.821	74.2561	87.054
Ser-Glu	7023503	HMDB0029038						0.0109348			0.00736336		0.0130003
Serotonin	5202	HMDB0000259	0.165139	0.106801	0.0511545	0.0179561	0.0439615	0.0409241	0.0763828	0.119375	0.112763	0.0415594	0.126781	0.108581	0.191777	0.0788134	0.068646	0.00908883	0.031156	0.0267708
Shikimic acid	8742	HMDB0003070									0.0672446
Sinapic acid	637775	HMDB0032616		9.45256e-06																1.25384e-05
Sorbitol 6-phosphate	152306	HMDB0005831
Spermidine	1102	HMDB0001257	0.0092762	0.021488		0.0211625	0.00985506		0.0411041	0.0162395		0.0122799	0.00412041	0.0084375	0.0369469	0.00902272
Spermine	1103	HMDB0001256
Stachydrine	115244	HMDB0004827	0.0137989	0.00955704	0.00330396	0.00146443	0.0030547	0.00173345	0.00169978	0.00410533	0.0020081	0.0828758	0.0202883	0.00599989	0.102552	0.00425633	0.0153292	0.00237038	0.0147508	0.00701374
Suberic acid	10457	HMDB0000893		0.0307865	0.0502968	0.0355778	0.065303	0.0286092		0.0366746	0.042648	0.13575	0.0414389	0.0299795	0.0450136	0.0255792	0.0166276	0.0543164	0.0441414	0.0239664
Succinic acid	1110	HMDB0000254	5.58358	6.76562	2.75345	4.5351	3.08683	3.35951	5.21909	8.25124	4.83476	4.48731	4.62606	4.34247	5.7949	8.15154	4.73938	3.40296	4.36955	3.71361
Succinyladenosine	165243	HMDB0000912	0.000173158	0.000239489	0.000155452	0.000129799	0.000292303	0.0002239	0.000133784	0.000207146	0.000184036	0.000159003	0.000382302	0.000173187	0.000200151	0.000228872	0.000205768	0.000129829	0.000619109	0.000164643
Succinylcarnitine	71464481	HMDB0061717	0.000201278	0.000272177	0.000156194	9.42545e-05	0.000222224	0.00017825	0.000189341	0.000230408	0.000160163	0.0001548	0.000226137	0.000145725	0.000217949	0.000290559	0.000204578	8.89387e-05	0.000301353	0.000163309
Sulfotyrosine	514186	HMDB0155722	0.000462301	0.000737078	0.000556	0.000518812	0.00118733	0.000711949	0.000504169	0.000747399	0.000438425	0.000643401	0.000973422	0.000613232	0.000541283	0.00101846	0.000461721	0.000572005	0.001863	0.000758826
Tartaric acid	444305	HMDB0000956															0.0177507	0.0925551
Taurine	1123	HMDB0000251	18.7106	26.0332	18.5814	18.5866	20.1001	25.3609	20.8928	24.4557	21.271	19.9452	28.0411	36.1302	29.2633	23.1527	21.599	20.6519	14.1192	25.7575
Taurocholic acid	6675	HMDB0000036	0.00044757	4.24903e-05	3.52616e-05	2.29467e-05	0.000245873	2.83392e-05	9.66702e-05	2.23211e-05		5.04236e-05	7.83372e-05	0.000377564	0.000186943	1.3512e-05		3.4268e-05		0.000443024
Taurocyamine	68340	HMDB0003584
Terephthalic acid	7489	HMDB0002428	9.49977e-05	8.24956e-05	7.76624e-05	6.3685e-05	8.5934e-05	0.00010469	6.56646e-05	9.42555e-05	9.12383e-05	9.52125e-05	6.92855e-05	0.000106221	6.66465e-05	8.8706e-05	8.96289e-05	7.5236e-05	7.05596e-05	9.62038e-05
Theobromine	5429	HMDB0002825	0.00613782	0.00684553	0.00334422	0.00085917	0.00209362	0.00857784	0.00116364	0.027979	0.00387861	0.022899	0.00574171	0.01601	0.00810274	0.00337845	0.00802834	0.0338999	9.7574e-05	0.00321594
Thiamine	1130	HMDB0000235		0.0024391	0.00132275	0.0132243	1.09317		0.00114501		0.00151172	0.00113046	0.821514		0.00197916				0.971332	0.00132428
Thiamine phosphate	1131	HMDB0002666		0.00570723		0.00574127	0.0176542			0.00364444	0.00481261	0.00196894	0.0186751			0.00202478	0.00243185		0.0148051	0.00304195
Thiaproline	9934		0.546808	0.380656	0.795292	0.711617	0.716791	0.709045	0.620101	0.363803	0.640961	0.705209	0.433316	0.566146	0.72608	0.409342	0.685234	0.387507	0.289666	0.601212
Thr	6288	HMDB0000167	104.557	68.522	75.2001	80.1734	82.5225	77.7868	118.176	67.5223	60.7207	85.1571	97.7597	82.3857	116.25	77.0106	86.2957	122.083	76.3076	84.3606
Thr-Asp	3280446	HMDB0304789
threo-β-Methylaspartic acid	440064
Threonic acid	5460407	HMDB0000943	15.5591	23.4131	25.4078	24.3891	29.3358	22.4433	13.6983	22.5504	29.4149	22.9581	16.1763	23.8849	23.8301	18.6723	27.8205	11.4314	21.1164	19.2618
Thymidine	5789	HMDB0000273
Thymine	1135	HMDB0000262	0.00860053	0.00907021		0.0236538	0.01228	0.00627752	0.00879841	0.0044532	0.00789006	0.00514903	0.0105679			0.00370767	0.00562513			0.00490788
Tiglylcarnitine	22833596	HMDB0002366	0.000142325	0.00012287	0.000276293	0.000173512	0.000116461	0.000108551	0.000158632	0.000166894	0.000155229	0.000158079	0.000105265	0.000107946	0.000136945	0.000152899	0.000156511	0.000189156	0.000306831	0.000148681
trans-Glutaconic acid	5280498	HMDB0000620	0.000381372	0.000207824	0.000217774	0.000194508	0.000213686	0.000163217	0.000368257	0.00025046	0.000256787	0.000172387	0.000337622	0.000208088	0.00038331	0.00019762	0.000320914	0.000226758	0.000231892
trans-Zeatin	449093	HMDB0012204
Tridecanoic acid	12530	HMDB0000910		0.000115274	8.5562e-05	9.70828e-05			0.000119704	8.45671e-05		0.000113056		8.72239e-05		8.81408e-05
Triethanolamine	7618	HMDB0032538	0.000336113	0.000195544	0.00038756	0.000166555	0.000205472	0.000389719	0.000265006	0.000130116	0.000191387	0.000189342	0.000134026	0.000105617	0.000506442	0.000110131	0.000120492	0.000215374	7.42021e-05	0.000145753
Trigonelline	5570	HMDB0000875	0.156017	0.286798	0.0192777	0.0462776	0.106541	0.579468	0.354639	0.513551	0.147873	0.337098	0.167326	0.689428	0.836886	0.777276	0.234795	0.880108	0.255746	1.92805
Trimethylamine	1146	HMDB0000906		0.140073	0.206881				1.56094	0.208395	0.196218	0.268225	0.46688	0.60179	0.243577	0.183773		0.382046	0.324185	0.182801
Trimethylamine N-oxide	1145	HMDB0000925	2.24693	2.77924	6.64956	6.51478	4.17633	1.40274	18.5756	2.04966	3.53936	17.9974	15.8725	11.8231	7.1909	3.15284	2.20284	10.9457	9.70572	3.41361
Tropine	8424		2.65277e-05	1.04553e-05	1.59073e-05	2.2047e-05	2.80589e-05	1.4808e-05	3.1251e-05	1.60769e-05	1.1422e-05	1.64477e-05	1.1841e-05	1.20587e-05	2.14464e-05	1.32037e-05	2.08695e-05	2.332e-05	1.51248e-05	2.02274e-05
Trp	1148	HMDB0000929	44.3445	39.4457	52.898	40.178	43.7147	36.5878	47.9397	39.034	47.6877	48.213	38.6055	44.6222	53.3349	42.0332	59.6911	60.5125	39.2739	48.5266
Tyr	1153	HMDB0000158	65.5952	42.6953	47.7547	53.5121	53.9331	39.5583	48.2587	41.0665	41.1486	54.2545	60.4364	46.7779	54.2234	46.2075	55.5132	73.1833	43.3493	50.9409
Tyr-Arg_divalent	123804	HMDB0005768
Tyr-Glu	19816750	HMDB0029104								0.0012239			0.000775003
Tyramine	5610	HMDB0000306	0.0237871	0.0194627	0.022386	0.0239985	0.0274637	0.0195024	0.0369154	0.019019	0.0255157	0.0243616	0.0145347	0.0196688	0.0253901	0.0193295	0.0249496	0.0241763	0.0200944	0.0221302
Tyrosine methyl ester	70652	HMDB0029217
UDP	6031	HMDB0000295	0.00935945	0.0223266	0.00814363				0.0366526	0.0290653	0.0248834	0.0134944	0.0350479	0.0307874	0.0227111
UDP-galactose	23724458	HMDB0000302	1.13208e-05	2.89681e-05	1.33574e-05		3.00766e-05	3.50285e-05	0.000110432	2.91147e-05	4.77281e-05	3.45291e-05	4.97348e-05	7.11888e-05	6.22355e-05	2.02681e-05	3.76966e-05	3.69292e-05	3.23079e-05	2.43791e-05
UDP-glucose	8629	HMDB0000286	1.13208e-05	2.89681e-05	1.33574e-05		3.00766e-05	3.50285e-05	0.000110432	2.91147e-05	4.77281e-05	3.45291e-05	4.97348e-05	7.11888e-05	6.22355e-05	2.02681e-05	3.76966e-05	3.69292e-05	3.23079e-05	2.43791e-05
UDP-glucuronic acid	17473	HMDB0000935	0.0152964	0.01625			0.0110792			0.040644	0.0361783		0.0170838	0.032474	0.0235082	0.0156577	0.0264074	0.0118436		0.00874017
UDP-N-acetylgalactosamine	23724461	HMDB0000304	3.69142e-05	5.71161e-05	3.87178e-05	5.41712e-05	4.342e-05	7.84185e-05	7.8835e-05	5.23655e-05	9.90488e-05	0.000140066	6.73015e-05	0.0002145	0.000125675	4.62482e-05	7.64501e-05	0.000214448	2.01363e-05	7.16451e-05
UDP-N-acetylglucosamine	445675	HMDB0000290	3.69142e-05	5.71161e-05	3.87178e-05	5.41712e-05	4.342e-05	7.84185e-05	7.8835e-05	5.23655e-05	9.90488e-05	0.000140066	6.73015e-05	0.0002145	0.000125675	4.62482e-05	7.64501e-05	0.000214448	2.01363e-05	7.16451e-05
UMP	6030	HMDB0000288
Undecanoic acid	8180	HMDB0000947	0.000142747	0.000141887	9.92263e-05	0.000112062	0.000107035	0.000139115	0.000123483	0.000114128	0.000124196	0.000153426	0.000110717	0.000148153	0.000152772	0.000120205	0.000132656	0.000110407	0.000109082	0.00011916
Uracil	1174	HMDB0000300	1.65059	1.42451	1.70479	1.22775	0.94467	1.33962	1.42513	1.49832	1.86466	0.9633	0.984131	1.30378	1.77294	1.69316	1.58342	0.685102	1.17766	1.44286
Urea	1176	HMDB0000294	2350.62	1214.87	1821.22	1553.71	1009.64	974.288	1929.96	1365.85	1429.6	1488.12	1296.32	955.368	1781.38	1391.03	1396.46	1355.26	1798.13	1106.37
Uric acid	1175	HMDB0000289	186.492	259.79	304.757	139.018	230.921	227.252	225.019	253.481	297.87	146.054	233.122	226.238	275.962	255.537	322.895	151.05	278.08	228.967
Uridine	6029	HMDB0000296	7.52282	7.48269	7.07546	5.58092	5.63463	6.30922	7.13077	7.51576	7.70238	5.05606	6.23753	6.92915	8.50805	8.0307	7.02006	4.42396	8.61053	7.23465
Urocanic acid	736715	HMDB0000301	0.151015	0.118715	0.118436	0.119843	0.0469017	0.118126	0.0639445	0.0809964	0.0885666	0.195205	0.173047	0.078802	0.116998	0.0743435	0.0918835	0.103875	0.103679	0.126777
UTP	6133	HMDB0000285	0.0139683	0.0267916				0.0231242	0.0204637	0.0307941	0.034348		0.0403253	0.0254468	0.0389365		0.0121
Val	1182	HMDB0000883	129.544	111.22	158.54	146.949	144.162	104.184	158.717	111.124	126.932	147.533	129.536	126.809	167.528	124.026	144.862	189.025	126.911	120.553
Valeric acid	7991	HMDB0000892
Vanillic acid	8468	HMDB0000484			0.0173302							0.0156402								0.0474251
Vanillylmandelic acid	1245	HMDB0000291		0.0560931	0.0643169		0.0213955	0.0439548	0.0299964	0.0845566	0.0575794	0.0251808	0.0313286	0.0332598	0.0356566	0.0474238	0.0461702	0.0325414	0.0410787	0.0494979
Veratric acid	7121	HMDB0059763			5.88472e-06												1.55145e-05			5.0955e-05
Xanthine	1188	HMDB0000292	0.803453	0.794833	0.63262	0.871389	0.286063	0.607335	0.813936	0.968151	0.989775	0.696768	0.517593	0.480187	0.842144	0.907002	0.945919	0.602127	0.596092	0.490115
Xanthosine	64959	HMDB0000299				0.0131737
Xanthurenic acid	5699	HMDB0000881
XMP	73323	HMDB0001554
β-Ala	239	HMDB0000056	1.88209	1.66333	2.25574	3.32065	4.67086	2.22631	3.03539	1.61384	1.74731	2.72392	3.40161	2.03602	1.74033	1.78919	2.20363	4.1164	2.3179	2.37338
β-Ala-Lys	440638	HMDB0060442			0.0395105			0.00855773				0.00677042
β-Hydroxyisovaleric acid	69362	HMDB0000754	0.000761031	0.000363754	0.000399007	0.00048863	0.000765545	0.000558998	0.00039655	0.000494721	0.000442883	0.000784078	0.000773162	0.00034883	0.000410748	0.000358102	0.000391463	0.000598488	0.00127859	0.000560387
β-Hydroxypyruvic acid	964	HMDB0001352		6.83075e-05		8.62919e-05	7.24471e-05	7.85157e-05	3.96306e-05		6.67088e-05	6.75788e-05		6.19697e-05	4.68747e-05	3.8488e-05	9.3439e-05	1.96194e-05		5.0879e-05
β-Tyr	440311	HMDB0003831
γ-Butyrobetaine	134	HMDB0001161	1.26446	1.33538	0.876313	1.41635	1.38377	1.00759	1.66248	1.52797	0.635923	1.1701	1.09929	1.28739	1.54001	1.25839	0.867546	1.47241	1.39892	1.3366
γ-Carboxyglutamic acid	40772	HMDB0041900	0.000488062	0.000439565	0.000386991	0.000314398	0.00047021	0.000421386	0.000461748	0.000440632	0.000386456	0.000280403	0.000575779	0.000417414	0.000589043	0.000471843	0.000412327	0.000289359	0.00083762	0.000394813
γ-Glu-Ala	440103	HMDB0006248	0.00146757	0.00199416	0.00169414	0.00172117	0.00303471	0.00111769	0.0012256	0.00199183	0.000421186	0.00239675	0.00427063	0.000576575	0.00205207	0.00241449	0.00108442	0.00292218	0.0020413	0.00080213
γ-Glu-Arg_divalent	20719180	HMDB0029143	0.00401428	0.00291937	0.00195943	0.0021382	0.00264638	0.00224224	0.00401492	0.00284201	0.00108466	0.00212641	0.00228181	0.00207548	0.00400634	0.00298596	0.00149601	0.00290246	0.00193181	0.00251147
γ-Glu-Asn	131801686	HMDB0029144	0.000571144	0.000488544	0.000323543	0.000328476	0.000537402	0.000341829	0.000488003	0.000546866	0.000252646	0.000397554	0.000621183	0.000295728	0.000508235	0.000533603	0.000346122	0.000345233	0.000480535	0.000401772
γ-Glu-Asp	161197	HMDB0030419	0.000174535	0.000179773	0.00021414	0.000154909	0.000193016	0.000150244	0.000169903	0.000194768	0.000161855	0.000157867	0.000204587	0.000163198	0.000211552	0.000166503	0.000145367	0.000123192	0.000378159	0.000167952
γ-Glu-Citrulline			0.000619286	0.000507801	0.000185238	0.000361538	0.000416816	0.00037664	0.000651422	0.000507746	4.49737e-05	0.000404444	0.000220119	0.000131139	0.000713299	0.000484383	5.59503e-05	0.00028978	0.000224264	0.000191699
γ-Glu-Cys	123938	HMDB0001049	2.01171e-05	1.73916e-05			1.57025e-05	1.90482e-05		1.76581e-05		7.81388e-06	2.43543e-05	1.18045e-05	3.18966e-05			9.46934e-06	2.66472e-05	1.62717e-05
γ-Glu-Gln	150914	HMDB0011738	0.0213219	0.0189443	0.00853009	0.015564	0.0159163	0.0139768	0.0267151	0.0194224	0.00249591	0.0208548	0.0225633	0.00458844	0.021781	0.016661	0.00456463	0.0152676	0.00998852	0.00722222
γ-Glu-Glu	92865	HMDB0011737	0.000367475	0.00055006	0.000395065	0.000484711	0.000704885	0.000380674	0.000488298	0.000546269	0.000121992	0.000700529	0.000672735	0.000168461	0.000606732	0.000588522	0.00021933	0.000496381	0.000519376	0.000201788
γ-Glu-Gly	165527	HMDB0011667	0.00234858	0.00133607	0.000835664	0.00102245	0.00165184	0.00137257	0.00184902	0.0013764	0.000632905	0.000975127	0.00203797	0.00110184	0.00197327	0.00142237	0.000915115	0.00112303	0.00194527	0.00141411
γ-Glu-His	7017195	HMDB0029151	0.00047357	0.000407091	0.00030581	0.000327777	0.000504994	0.000357046	0.000446883	0.000476725	0.000314356	0.000423024	0.00054952	0.000381077	0.000554895	0.000462173	0.000388967	0.000334911	0.000431039	0.000379283
γ-Glu-Ile	22885096	HMDB0011170	0.00148231	0.00149406	0.00147436	0.00145539	0.00209264	0.00121018	0.00166196	0.00147452	0.00121908	0.00173286	0.00230893	0.00115454	0.00201893	0.00154866	0.00158508	0.00187333	0.0020378	0.00145697
γ-Glu-Leu	151023	HMDB0011171	0.00148231	0.00149406	0.00147436	0.00145539	0.00209264	0.00121018	0.00166196	0.00147452	0.00121908	0.00173286	0.00230893	0.00115454	0.00201893	0.00154866	0.00158508	0.00187333	0.0020378	0.00145697
γ-Glu-Lys_divalent	65254	HMDB0029154	0.003038	0.00359476	0.00296196	0.00373616	0.00425909	0.00310017	0.00393246	0.00357509	0.00184406	0.00359842	0.00455255	0.00272312	0.00346399	0.00369568	0.00281888	0.00449153	0.00322996	0.00352646
γ-Glu-Met	7009567	HMDB0034367	0.000249912	0.000187023	0.000127212	0.000171182	0.000277782	0.000146658	0.000229553	0.000231289	5.70943e-05	0.000230567	0.000363063	8.68316e-05	0.000256597	0.000195574	8.72883e-05	0.000270621	0.000191633	0.000148958
γ-Glu-Ornitine	189156	HMDB0002248	0.000595108	0.000325893	0.000353924	0.000353349	0.000382355	0.000250948	0.000509932	0.000365432	0.000214946	0.000384212	0.000545574	0.000323463	0.000522798	0.000375632	0.000266801	0.000399507	0.000829582	0.000312024
γ-Glu-Phe	111299	HMDB0000594	0.000629845	0.000561003	0.000463699	0.000433008	0.000691049	0.00040562	0.000506523	0.00055992	0.000498255	0.000460873	0.000720147	0.000454727	0.000604525	0.000520576	0.000574601	0.000514012	0.000701732	0.000550625
γ-Glu-Ser	22844748	HMDB0029158	0.00150744	0.00113988	0.00107257	0.00130178	0.00139974	0.00113185	0.00145395	0.00114835	0.000443044	0.0013658	0.00165866	0.000722706	0.00172006	0.00121882	0.000868114	0.00123597	0.00150679	0.0011112
γ-Glu-Taurine	68759	HMDB0004195	2.46916e-05	3.98204e-05	2.09435e-05	2.67019e-05	3.80618e-05	3.58126e-05	3.15965e-05	5.51611e-05	1.85662e-05	2.21725e-05	4.37121e-05	3.98976e-05	2.41143e-05	5.41878e-05	3.0794e-05	3.2867e-05	3.93943e-05	2.40268e-05
γ-Glu-Thr	53861142	HMDB0029159	0.00110747	0.000631662	0.000597593	0.000562519	0.000706618	0.000748845	0.000976125	0.000588515	0.000439736	0.000677749	0.00105213	0.000631888	0.00100531	0.000701019	0.000690984	0.000865335	0.000924099	0.000765702
γ-Glu-Trp	3038501	HMDB0029160	0.000135439	0.000137996	0.000113607	0.000148181	0.000137956	0.00012735	0.000128831	0.000155801	8.78749e-05	0.000201691	0.000148922	0.000102064	0.000145534	0.000151519	0.000136147	0.000166754	0.000138988	0.000130094
γ-Glu-Tyr	94340	HMDB0011741	0.000669157	0.000471051	0.000390638	0.000472472	0.000599023	0.00045407	0.000439781	0.000445669	0.000350542	0.000616974	0.000753164	0.00038335	0.000503704	0.00049531	0.000526976	0.000655932	0.000539647	0.000492019
γ-Glu-Val	7015683	HMDB0011172	0.00097856	0.00096424	0.0013134	0.00113632	0.00122123	0.000808631	0.00112033	0.00101562	0.000989605	0.00119039	0.00133596	0.000823662	0.00146535	0.00103738	0.00112004	0.00121961	0.00161366	0.000987289
γ-Glu-Val-Gly																			3.16364e-05
γ-Glutamyl-S-Allylcysteine	11193907	HMDB0031874													7.90704e-06
*Compound names in black indicate relative abundance, and compound names in red indicate concentrations (µM).
